# Supplementary material for: Molecular assessment of the fecal microbiota in healthy cats and dogs before and during supplementation with fructo-oligosaccharides (FOS) and inulin using high-throughput 454-pyrosequencing
Source: PeerJ. 2017 Apr 18;5:e3184. doi: 10.7717/peerj.3184 (PMC5398277; doi:10.7717/peerj.3184)
Supplement: Supplemental Information 3 [file peerj-05-3184-s003.xlsx]

## Sheet: viyo2clean
Level_1	Level_2	Level_3	Observation Ids	D4-4	D7-4	D7-3	D11-3	D11-4	D5-4	D11-1	D4-3	D1-1	D6-1	D5-2	D12-4	D8-2	D12-2	D5-3	D3-3	D9-3	D6-3	D6-4	D12-3	D11-2	D6-2	D7-1	D1-2	D7-2	D5-1	D1-4	D8-1	D8-4	D8-3	D9-4	D3-4	D9-2	D4-2	D4-1	D1-3	D3-1	D3-2	D9-1	D12-1
Metabolism	Xenobiotics Biodegradation and Metabolism	1,1,1-Trichloro-2,2-bis(4-chlorophenyl)ethane (DDT) degradation	1,1,1-Trichloro-2,2-bis(4-chlorophenyl)ethane (DDT) degradation	8	0	0	0	1	1	0	11	0	0	0	0	1	0	0	3	2	0	0	0	2	0	0	0	0	0	0	2	2	1	3	0	3	1	0	1	0	1	1	2
Environmental Information Processing	Membrane Transport	ABC transporters	ABC transporters	589416	83300	98056	141139	100762	161052	134506	481498	89575	87904	128704	116474	201805	727907	148712	898339	90158	129175	137551	135931	86840	89343	184316	1307663	634843	82299	66970	101880	144259	113158	62762	146195	60637	66947	69214	123963	117539	100235	59280	123844
Cellular Processes	Cell Communication	Adherens junction	Adherens junction	0	0	0	0	0	0	0	0	0	0	0	0	0	0	0	0	0	0	0	0	0	0	0	0	0	0	0	0	0	0	0	0	0	0	0	0	0	0	0	0
Organismal Systems	Endocrine System	Adipocytokine signaling pathway	Adipocytokine signaling pathway	6499	1347	671	911	1453	593	890	8530	158	219	347	186	1374	2242	390	2200	1110	497	462	414	1296	228	466	2280	2834	516	317	975	1160	1360	1104	338	1361	277	433	318	244	533	1286	847
Human Diseases	Infectious Diseases	African trypanosomiasis	African trypanosomiasis	41	322	117	3	3	0	5	6	18	2	0	4	0	38	0	38	5	0	1	1	3	0	23	2	145	28	4	0	2	0	1	1	4	6	0	0	0	10	1	15
Metabolism	Amino Acid Metabolism	Alanine, aspartate and glutamate metabolism	Alanine, aspartate and glutamate metabolism	166230	24741	21869	38115	31998	43837	35045	170560	22471	21683	35175	37219	58615	182946	40413	228156	28888	36881	37347	35337	28203	26034	49060	358707	158916	23271	18560	31314	41600	35545	21880	34953	23445	18271	18600	34798	30247	26918	22935	35105
Organismal Systems	Excretory System	Aldosterone-regulated sodium reabsorption	Aldosterone-regulated sodium reabsorption	0	0	0	0	0	0	0	0	0	0	0	0	0	0	0	0	0	0	0	0	0	0	0	0	0	0	0	0	0	0	0	0	0	0	0	0	0	0	0	0
Human Diseases	Neurodegenerative Diseases	Alzheimer's disease	Alzheimer's disease	8085	1198	1204	1669	1428	1692	1472	7767	983	1238	1419	1755	2201	8004	1614	10027	1278	1514	1564	1532	1277	1171	2193	15195	6895	990	804	1189	1592	1339	975	1602	1046	866	827	1450	1362	1149	1005	1481
Metabolism	Amino Acid Metabolism	Amino acid related enzymes	Amino acid related enzymes	254561	36251	37186	53682	45878	57697	48871	249154	31479	32291	48455	55077	76865	263498	55019	320360	40703	50279	51172	50420	40336	37790	69738	504556	225590	32035	25689	41386	55662	46587	31255	49984	32771	27786	26890	48220	43101	37204	31888	48663
Metabolism	Carbohydrate Metabolism	Amino sugar and nucleotide sugar metabolism	Amino sugar and nucleotide sugar metabolism	252615	34864	38986	53510	45408	55098	48962	250799	29923	36259	44850	74735	73062	261702	51317	326615	39014	48623	51282	50501	39621	42053	72013	471597	222746	30016	25664	40817	54422	48208	30771	51736	32125	29197	27064	48333	40936	37250	31376	49502
Genetic Information Processing	Translation	Aminoacyl-tRNA biosynthesis	Aminoacyl-tRNA biosynthesis	208178	31788	32952	41702	35875	42187	38730	196450	24158	26042	36164	46187	56252	208430	40821	253082	31426	37417	39005	39689	31832	30117	56062	380381	180231	23811	20202	30358	41274	34548	24082	40240	25135	22760	21489	36741	33251	28669	24283	37818
Metabolism	Xenobiotics Biodegradation and Metabolism	Aminobenzoate degradation	Aminobenzoate degradation	27671	3156	5151	2908	2575	2039	2461	18212	1848	3425	1801	2137	3284	17095	1898	15692	2386	1799	1910	2807	2242	1772	2638	17513	11640	2066	1469	2111	2829	2811	1839	3300	2046	2474	2391	1508	2379	2342	1919	2164
Human Diseases	Infectious Diseases	Amoebiasis	Amoebiasis	965	251	43	357	267	206	461	724	2	28	92	40	479	1549	102	426	130	29	97	207	303	29	262	17	1707	74	5	238	388	299	136	95	119	83	105	42	11	113	94	301
Human Diseases	Neurodegenerative Diseases	Amyotrophic lateral sclerosis (ALS)	Amyotrophic lateral sclerosis (ALS)	2313	228	564	151	145	580	201	780	491	221	180	225	604	2133	336	3933	162	471	541	395	138	178	398	2642	2421	304	136	338	387	398	99	723	128	63	186	334	474	417	138	282
Organismal Systems	Immune System	Antigen processing and presentation	Antigen processing and presentation	7203	531	1078	1577	1402	1673	1452	7300	965	951	1417	1725	2196	7885	1611	9973	1240	1501	1556	1524	1250	1154	2184	15164	6824	940	748	1186	1584	1337	958	1560	1032	427	685	1449	1308	1112	995	1432
Cellular Processes	Cell Growth and Death	Apoptosis	Apoptosis	773	249	8	0	0	0	0	450	6	2	0	23	1	0	0	0	0	0	0	0	0	1	0	1	11	0	35	0	0	0	0	0	0	414	134	0	0	0	0	0
Metabolism	Lipid Metabolism	Arachidonic acid metabolism	Arachidonic acid metabolism	11450	563	1620	762	1338	250	656	8916	520	870	509	434	163	4299	424	5079	1176	347	435	792	1304	347	949	5662	1194	355	488	27	31	101	802	1026	1361	521	682	308	605	540	1070	797
Metabolism	Amino Acid Metabolism	Arginine and proline metabolism	Arginine and proline metabolism	180056	23542	26342	45418	34840	49055	42690	173968	25259	28765	40849	43182	66268	223676	45704	262688	30298	40948	42393	41682	30896	30942	58141	409202	202866	27506	20315	35845	48533	40777	22789	40895	22728	19716	20826	39689	36794	31474	22669	39990
Human Diseases	Cardiovascular Diseases	Arrhythmogenic right ventricular cardiomyopathy (ARVC)	Arrhythmogenic right ventricular cardiomyopathy (ARVC)	0	0	0	0	0	0	0	0	0	0	0	0	0	0	0	0	0	0	0	0	0	0	0	0	0	0	0	0	0	0	0	0	0	0	0	0	0	0	0	0
Metabolism	Carbohydrate Metabolism	Ascorbate and aldarate metabolism	Ascorbate and aldarate metabolism	20767	1971	2700	3822	2703	6021	3455	19275	3803	3941	3621	4660	6187	19905	4984	36205	2501	4896	5424	4232	2315	3030	6239	42424	19151	2691	2739	3171	4324	3567	1815	6223	1841	3984	2586	4315	4416	3308	1845	3686
Metabolism	Xenobiotics Biodegradation and Metabolism	Atrazine degradation	Atrazine degradation	1613	35	71	696	482	286	771	1108	29	483	248	91	738	2429	180	730	158	75	220	370	582	85	479	217	3027	191	41	462	762	510	232	238	159	145	156	93	121	186	137	406
Cellular Processes	Cell Motility	Bacterial chemotaxis	Bacterial chemotaxis	39348	3648	5300	13664	9138	13572	13170	55031	7176	12104	13794	8984	16079	59003	13658	84171	8218	11195	12073	11542	7534	9294	19593	132853	53545	9053	7018	8363	12254	10071	5632	13243	5053	4506	5273	11034	12365	8389	5300	10580
Human Diseases	Infectious Diseases	Bacterial invasion of epithelial cells	Bacterial invasion of epithelial cells	134	0	6	18	14	0	9	163	34	15	0	4	0	228	0	73	4	4	11	47	11	12	127	5	311	51	7	0	0	0	8	5	7	9	14	0	0	10	5	21
Cellular Processes	Cell Motility	Bacterial motility proteins	Bacterial motility proteins	59045	5439	11412	19113	11429	11962	16430	93052	9311	27983	17722	12343	11841	69025	15915	114888	10658	11889	13436	13732	8736	14595	26887	172570	66971	15086	12390	8345	12979	11885	7471	19269	5999	5013	6885	12833	19020	11459	6968	11064
Environmental Information Processing	Membrane Transport	Bacterial secretion system	Bacterial secretion system	84279	10649	11759	17181	14969	19682	16194	91351	11533	9780	15698	15846	25811	80987	18569	115290	13876	17057	17602	16283	13321	12276	23430	168886	74227	11829	10350	14642	19242	16909	10775	17967	11312	9314	8952	15909	14674	12707	11175	15829
Environmental Information Processing	Signaling Molecules and Interaction	Bacterial toxins	Bacterial toxins	22458	3664	4288	4598	3398	5384	4184	17101	3246	3713	4520	6483	6715	25541	5179	32740	3126	4752	5081	4907	2998	3796	6821	47145	21966	2907	2549	3553	4876	4020	2376	5277	2245	2572	2455	4687	4363	3634	2294	4174
Genetic Information Processing	Transcription	Basal transcription factors	Basal transcription factors	16	1	0	2	1	1	0	3	13	5	0	4	0	29	1	29	1	1	2	0	0	4	1	8	6	8	0	0	3	0	0	4	1	1	0	0	7	6	1	0
Genetic Information Processing	Replication and Repair	Base excision repair	Base excision repair	85719	11228	14466	16383	13388	17984	15047	73196	10174	10023	14814	18458	23675	87220	16899	101344	12083	15504	15969	16469	12006	11959	21461	153423	69183	9700	7575	12915	17661	14319	9120	16563	9357	8767	8786	14774	13251	11543	9136	14787
Metabolism	Xenobiotics Biodegradation and Metabolism	Benzoate degradation	Benzoate degradation	37924	6884	7436	7405	5260	6744	6999	28469	4550	7393	6723	8740	8441	40233	6999	48591	5102	5820	6392	7266	4239	5699	10634	70064	31714	4650	4445	4048	5561	5208	3278	8015	3245	4406	4168	6373	6864	5615	3234	6369
Metabolism	Biosynthesis of Other Secondary Metabolites	Betalain biosynthesis	Betalain biosynthesis	0	0	0	0	0	0	0	0	0	0	0	0	0	0	0	0	0	0	0	0	0	0	0	0	0	0	0	0	0	0	0	0	0	0	0	0	0	0	0	0
Organismal Systems	Digestive System	Bile secretion	Bile secretion	0	0	0	0	0	0	0	0	0	1	0	0	0	0	0	0	0	0	0	0	0	0	0	0	0	0	0	0	0	0	0	0	0	0	0	0	0	0	0	0
Metabolism	Metabolism of Terpenoids and Polyketides	Biosynthesis of 12-, 14- and 16-membered macrolides	Biosynthesis of 12-, 14- and 16-membered macrolides	0	0	0	0	0	0	0	0	0	0	0	0	0	0	0	0	0	0	0	0	0	0	0	0	0	0	0	0	0	0	0	0	0	0	0	0	0	0	0	0
Metabolism	Metabolism of Terpenoids and Polyketides	Biosynthesis of ansamycins	Biosynthesis of ansamycins	16463	2088	2167	4483	3348	5695	4042	16990	3088	2860	4221	4415	6721	21191	5170	31479	3119	4725	4985	4337	2764	3115	6602	46413	19636	2576	2499	3342	4568	3773	2146	4860	2192	2026	2076	4426	3914	3211	2232	4070
Metabolism	Metabolism of Terpenoids and Polyketides	Biosynthesis of siderophore group nonribosomal peptides	Biosynthesis of siderophore group nonribosomal peptides	3704	226	505	271	445	112	137	2884	227	383	31	45	297	1104	30	1036	388	141	95	169	440	70	38	26	224	291	46	240	264	289	276	276	517	63	191	14	103	285	421	237
Metabolism	Metabolism of Terpenoids and Polyketides	Biosynthesis of type II polyketide backbone	Biosynthesis of type II polyketide backbone	0	0	0	0	0	0	0	0	0	0	0	0	0	0	0	0	0	0	0	0	0	0	0	0	0	0	0	0	0	0	0	0	0	0	0	0	0	0	0	0
Metabolism	Metabolism of Terpenoids and Polyketides	Biosynthesis of type II polyketide products	Biosynthesis of type II polyketide products	0	0	0	0	0	0	0	0	0	0	0	0	0	0	0	0	0	0	0	0	0	0	0	0	0	0	0	0	0	0	0	0	0	0	0	0	0	0	0	0
Metabolism	Lipid Metabolism	Biosynthesis of unsaturated fatty acids	Biosynthesis of unsaturated fatty acids	16274	1740	2116	3533	3087	3390	3270	14602	2023	2030	2953	3457	4646	16186	3257	18896	2506	2890	3055	3091	2736	2139	4265	29271	13452	2013	1638	2384	3403	2634	1881	3021	2115	1728	1673	2815	2402	2230	1956	2950
Metabolism	Metabolism of Terpenoids and Polyketides	Biosynthesis of vancomycin group antibiotics	Biosynthesis of vancomycin group antibiotics	10851	1372	1101	1935	1979	1835	1903	11169	1008	934	1490	891	2673	8575	1736	10427	1632	1529	1643	1666	1891	951	2370	15509	8385	1011	899	1447	1997	1697	1366	1655	1573	963	974	1362	1331	1219	1457	1738
Metabolism	Metabolism of Cofactors and Vitamins	Biotin metabolism	Biotin metabolism	20145	1612	2251	5174	4282	5495	4940	23551	2608	2490	3883	3090	8348	22003	4766	26274	3389	4247	4405	4204	3953	2761	5517	38492	20919	3116	2369	4892	6546	5716	2947	4220	2962	1914	2070	3805	3406	3311	2974	4416
Metabolism	Xenobiotics Biodegradation and Metabolism	Bisphenol degradation	Bisphenol degradation	13707	1391	2383	2961	2090	4447	2809	9455	2715	1728	3208	2376	6092	18753	3884	22760	2194	3789	3826	3390	1897	2274	4123	35462	19100	2337	1440	3054	3990	3387	1634	3511	1474	920	1480	3200	3527	2775	1613	2827
Human Diseases	Cancers	Bladder cancer	Bladder cancer	0	1	0	0	1	0	0	0	18	2	0	3	0	11	0	7	0	0	0	1	0	0	0	2	3	28	4	0	2	0	0	0	2	0	0	0	0	5	0	0
Metabolism	Carbohydrate Metabolism	Butanoate metabolism	Butanoate metabolism	101765	14699	16159	21749	16405	22551	20461	87311	13639	18244	19431	19276	28602	108495	21627	134567	16110	17903	19147	20094	13689	14362	28378	199241	84875	14081	13562	14448	19585	17343	11381	21759	11457	11071	11216	17760	18215	15908	11301	18902
Metabolism	Biosynthesis of Other Secondary Metabolites	Butirosin and neomycin biosynthesis	Butirosin and neomycin biosynthesis	9800	1255	1326	2256	1912	2549	1976	9387	1255	1263	2203	2883	3277	11403	2387	12874	1715	2261	2224	2121	1594	1789	2723	21679	9604	1407	932	1796	2385	1980	1299	1899	1362	1016	1066	2145	1882	1683	1365	2058
Metabolism	Carbohydrate Metabolism	C5-Branched dibasic acid metabolism	C5-Branched dibasic acid metabolism	45265	6390	6731	11982	9058	13182	11552	49431	6210	5250	10253	11148	18809	54251	12034	64791	7493	10420	10689	10683	8142	7623	14382	100742	44956	6605	5590	10420	14403	11633	5900	10292	5535	5604	5293	10067	7711	7425	5619	10081
Environmental Information Processing	Signaling Molecules and Interaction	CAM ligands	CAM ligands	0	0	0	0	0	0	0	0	0	0	0	0	0	0	0	0	0	0	0	0	0	0	0	0	0	0	0	0	0	0	0	0	0	0	0	0	0	0	0	0
Metabolism	Biosynthesis of Other Secondary Metabolites	Caffeine metabolism	Caffeine metabolism	0	0	0	0	0	0	0	0	0	1	0	1	0	0	0	0	0	0	0	0	0	0	0	0	2	0	0	0	0	0	0	0	0	0	0	0	0	0	0	0
Environmental Information Processing	Signal Transduction	Calcium signaling pathway	Calcium signaling pathway	0	0	0	0	0	0	0	0	0	0	0	0	0	0	0	0	0	0	0	0	0	0	0	0	0	0	0	0	0	0	0	0	0	0	0	0	0	0	0	0
Metabolism	Xenobiotics Biodegradation and Metabolism	Caprolactam degradation	Caprolactam degradation	3282	485	706	143	115	490	148	2559	484	186	130	281	454	1630	271	3572	145	350	405	331	68	183	289	1210	1397	334	184	239	330	326	86	768	104	494	329	229	286	333	79	296
Organismal Systems	Digestive System	Carbohydrate digestion and absorption	Carbohydrate digestion and absorption	2986	161	405	178	474	18	93	4601	61	57	3	993	14	539	29	498	332	162	138	112	406	364	47	51	267	123	82	76	117	140	358	120	441	470	229	165	68	36	368	231
Metabolism	Energy Metabolism	Carbon fixation in photosynthetic organisms	Carbon fixation in photosynthetic organisms	109250	13470	14633	23090	19985	27291	20902	112039	14132	13585	20755	22419	35338	113328	24353	141201	18256	22496	22800	21612	17249	15665	28473	212578	94773	13874	10819	18342	24599	21167	13654	22428	14972	10956	11720	20729	18421	16673	14302	21989
Metabolism	Energy Metabolism	Carbon fixation pathways in prokaryotes	Carbon fixation pathways in prokaryotes	173414	19226	23747	35478	30720	37751	32218	169158	21167	22632	31359	30853	49304	169616	36299	210565	27958	31948	32621	32466	27357	23031	44832	332455	137389	21830	19478	27040	36038	30766	21229	32850	23416	15696	17182	30202	28235	24717	22370	31620
Organismal Systems	Circulatory System	Cardiac muscle contraction	Cardiac muscle contraction	0	0	0	4	0	8	0	0	0	0	0	1	0	6	0	0	2	4	2	0	10	0	0	2	1	20	0	0	0	0	0	0	0	0	0	0	0	0	0	6
Metabolism	Metabolism of Terpenoids and Polyketides	Carotenoid biosynthesis	Carotenoid biosynthesis	116	195	7	7	6	15	6	81	46	6	5	1	0	4	38	114	35	7	15	8	9	3	1	307	44	36	113	1	1	1	18	3	25	8	15	20	16	24	29	1
Cellular Processes	Cell Growth and Death	Cell cycle	Cell cycle	0	0	0	0	0	0	0	0	0	0	0	0	0	0	0	0	0	0	0	0	0	0	0	0	0	0	0	0	0	0	0	0	0	0	0	0	0	0	0	0
Cellular Processes	Cell Growth and Death	Cell cycle - Caulobacter	Cell cycle - Caulobacter	94691	12020	14064	17672	15758	20582	16158	93222	11930	10543	16142	16504	27488	89288	19033	116918	14219	18132	18420	17372	14043	12484	23118	171011	80148	11100	8717	14866	19878	16730	11060	19021	11836	9354	9621	16486	15498	13147	11425	16327
Cellular Processes	Cell Growth and Death	Cell cycle - yeast	Cell cycle - yeast	0	0	0	0	0	0	0	0	0	0	0	0	0	0	0	0	0	0	0	0	0	0	0	0	0	0	0	0	0	0	0	0	0	0	0	0	0	0	0	0
Environmental Information Processing	Signaling Molecules and Interaction	Cellular antigens	Cellular antigens	11197	1054	1867	841	1422	375	663	8698	520	1026	258	428	732	3891	351	5321	1259	508	549	765	1388	352	910	5847	1136	400	460	592	543	860	1065	1015	1531	156	560	338	589	685	1373	757
Human Diseases	Infectious Diseases	Chagas disease (American trypanosomiasis)	Chagas disease (American trypanosomiasis)	35	321	116	0	0	0	0	2	18	2	0	2	0	11	0	9	0	0	1	1	0	0	0	2	6	28	4	0	2	0	1	1	2	3	0	0	0	5	0	0
Genetic Information Processing	Folding, Sorting and Degradation	Chaperones and folding catalysts	Chaperones and folding catalysts	168672	19421	20903	32721	30912	35830	30077	169756	19932	18865	27985	29370	49722	156872	32399	195508	26700	30929	31670	30055	28033	21091	40678	291427	140169	19863	14590	26975	35357	30838	21053	31019	23881	15774	16594	28261	25888	23225	22396	30515
Metabolism	Xenobiotics Biodegradation and Metabolism	Chloroalkane and chloroalkene degradation	Chloroalkane and chloroalkene degradation	33282	5681	6147	7932	5414	9154	7352	21720	5329	5050	7013	7072	12444	42949	8341	46669	5088	7124	7498	7724	4800	4934	9274	71074	35361	4769	4220	6163	8495	6758	3635	7607	3405	2910	3765	6812	6380	5947	3440	6861
Metabolism	Xenobiotics Biodegradation and Metabolism	Chlorocyclohexane and chlorobenzene degradation	Chlorocyclohexane and chlorobenzene degradation	1006	361	297	433	364	151	407	806	94	105	80	960	384	1895	127	485	127	116	191	300	319	283	396	727	1876	126	128	238	398	262	171	89	112	86	93	217	29	99	101	275
Organismal Systems	Nervous System	Cholinergic synapse	Cholinergic synapse	0	0	0	0	0	0	0	0	0	0	0	0	0	0	0	0	0	0	0	0	0	0	0	0	0	0	0	0	0	0	0	0	0	0	0	0	0	0	0	0
Genetic Information Processing	Replication and Repair	Chromosome	Chromosome	282633	35434	42499	54878	48559	61019	50284	269720	35505	33329	50066	60543	80216	277292	57643	352473	43620	54172	55626	53768	43389	40260	73770	533202	233631	33466	27428	43266	57957	48404	33294	56177	35918	27463	28452	51107	46378	39214	34502	50391
Human Diseases	Cancers	Chronic myeloid leukemia	Chronic myeloid leukemia	0	0	0	0	0	0	0	0	0	0	0	0	0	0	0	0	0	0	0	0	0	0	0	0	0	0	0	0	0	0	0	0	0	0	0	0	0	0	0	0
Organismal Systems	Environmental Adaptation	Circadian rhythm - plant	Circadian rhythm - plant	0	0	0	0	0	0	0	0	0	1	0	2	0	0	0	0	0	0	0	0	0	0	0	0	3	0	0	0	2	0	0	0	0	0	0	0	0	0	0	0
Metabolism	Carbohydrate Metabolism	Citrate cycle (TCA cycle)	Citrate cycle (TCA cycle)	109661	10463	14557	18160	17155	19151	15634	105815	11760	11989	15086	13736	25086	85444	18708	105057	16462	16297	16180	16298	15221	11246	20278	167132	64395	12192	11999	14274	18698	16571	12913	16652	14741	9512	10051	14685	14282	13172	13965	16026
Metabolism	Biosynthesis of Other Secondary Metabolites	Clavulanic acid biosynthesis	Clavulanic acid biosynthesis	0	0	0	0	0	0	0	0	0	0	0	1	0	0	0	0	0	0	0	0	0	0	0	0	1	0	0	0	0	0	0	0	0	0	0	0	0	0	0	0
Human Diseases	Cancers	Colorectal cancer	Colorectal cancer	0	0	0	0	0	0	0	0	0	1	0	0	0	0	0	0	0	0	0	0	0	1	0	0	0	0	0	0	0	0	0	0	0	0	0	0	0	0	0	0
Organismal Systems	Immune System	Complement and coagulation cascades	Complement and coagulation cascades	0	0	0	0	0	0	0	0	0	0	0	0	0	0	0	0	0	0	0	0	0	0	0	0	0	0	0	0	0	0	0	0	0	0	0	0	0	0	0	0
Metabolism	Metabolism of Other Amino Acids	Cyanoamino acid metabolism	Cyanoamino acid metabolism	52123	8189	8871	9680	8142	11055	9461	37747	6321	6378	8266	10608	15511	53710	9602	65912	7221	9579	10063	9965	7173	6713	13543	89777	45410	5928	4268	8821	11170	10179	5429	10699	5861	4376	5332	9001	8400	7724	5811	8904
Metabolism	Amino Acid Metabolism	Cysteine and methionine metabolism	Cysteine and methionine metabolism	158623	24115	24062	32786	27980	35635	29993	149849	21206	24291	29447	38679	46114	160233	33379	213262	25019	31095	32879	31184	24506	23993	44682	307666	137144	19644	17822	23971	31832	27447	18268	34250	20159	17087	16746	30339	27899	23786	19245	29913
Metabolism	Enzyme Families	Cytochrome P450	Cytochrome P450	0	0	0	0	0	0	0	0	0	0	0	0	0	0	0	0	0	0	0	0	0	0	0	0	0	0	0	0	0	0	0	0	0	0	0	0	0	0	0	0
Environmental Information Processing	Signaling Molecules and Interaction	Cytokine receptors	Cytokine receptors	0	0	0	0	0	0	0	0	0	0	0	0	0	0	0	0	0	0	0	0	0	0	0	0	0	0	0	0	0	0	0	0	0	0	0	0	0	0	0	0
Environmental Information Processing	Signaling Molecules and Interaction	Cytokine-cytokine receptor interaction	Cytokine-cytokine receptor interaction	0	0	0	0	0	0	0	0	0	0	0	0	0	0	0	0	0	0	0	0	0	0	0	0	0	0	0	0	0	0	0	0	0	0	0	0	0	0	0	0
Cellular Processes	Cell Motility	Cytoskeleton proteins	Cytoskeleton proteins	66040	7955	11009	14642	11727	17062	13879	58381	9608	8381	13816	13994	22338	75320	15761	97114	10746	14503	15104	14583	10484	10170	20101	145429	63330	8539	6885	11647	15817	12801	7740	15677	8020	5330	6961	13600	12562	10476	7884	13042
Organismal Systems	Immune System	Cytosolic DNA-sensing pathway	Cytosolic DNA-sensing pathway	0	0	0	0	0	0	0	0	0	0	0	0	0	0	0	0	0	0	0	0	0	0	0	0	0	0	0	0	0	0	0	0	0	0	0	0	0	0	0	0
Metabolism	Metabolism of Other Amino Acids	D-Alanine metabolism	D-Alanine metabolism	18669	3134	2643	3544	3010	3465	3110	18369	2029	2961	3143	3728	4485	16484	3404	21612	2634	3096	3250	3192	2632	2555	4576	30976	15032	2141	1765	2496	3344	2920	2039	3540	2143	2636	2017	3006	2913	2523	2090	3161
Metabolism	Metabolism of Other Amino Acids	D-Arginine and D-ornithine metabolism	D-Arginine and D-ornithine metabolism	553	72	189	51	30	19	27	1602	3	36	5	68	20	37	33	418	40	40	32	28	24	130	4	3	345	69	40	78	129	153	49	102	21	47	46	11	60	10	44	50
Metabolism	Metabolism of Other Amino Acids	D-Glutamine and D-glutamate metabolism	D-Glutamine and D-glutamate metabolism	24856	3806	3627	4912	4359	5155	4518	23767	3034	3294	4517	5273	6818	24245	5018	30453	3937	4551	4723	4655	3828	3521	6613	46374	20820	3057	2612	3603	4815	4168	3002	4782	3236	2602	2555	4398	4077	3512	3118	4539
Genetic Information Processing	Replication and Repair	DNA repair and recombination proteins	DNA repair and recombination proteins	514082	72730	79616	100390	87343	112482	92076	481226	64854	62492	92456	112904	147156	515571	106018	645994	78649	99492	102424	99375	77669	74259	135982	972081	439413	61398	49942	79065	105996	88482	60341	102986	63947	52876	52911	94232	85524	72802	61672	92934
Genetic Information Processing	Replication and Repair	DNA replication	DNA replication	123668	18600	19965	23601	20545	27557	21349	119413	15752	14947	22185	29670	35816	120813	25731	159429	18610	24572	25182	23884	18271	18622	32753	236139	98662	14484	12106	19677	25961	22016	14442	25542	15232	13045	12572	23119	20412	17410	14902	22149
Genetic Information Processing	Replication and Repair	DNA replication proteins	DNA replication proteins	227381	30639	34589	42415	38113	49373	38632	212273	28227	26123	39404	48300	65385	215050	45186	279372	34168	43483	44682	42243	33921	31146	56684	407942	178035	25864	20660	35511	46913	39600	26620	45369	28531	23255	22922	40185	35767	31221	27656	39311
Human Diseases	Cardiovascular Diseases	Dilated cardiomyopathy (DCM)	Dilated cardiomyopathy (DCM)	0	0	0	0	0	0	0	0	0	0	0	0	0	0	0	0	0	0	0	0	0	0	0	0	0	0	0	0	0	0	0	0	0	0	0	0	0	0	0	0
Metabolism	Xenobiotics Biodegradation and Metabolism	Dioxin degradation	Dioxin degradation	9976	2425	1524	2881	1903	2866	2829	7076	1591	2423	2363	3383	3449	14515	2681	18310	1530	2253	2605	2624	1587	1882	4165	24194	13384	1447	1481	1520	2135	1828	1042	2888	933	1906	1334	2568	2322	2089	901	2589
Metabolism	Xenobiotics Biodegradation and Metabolism	Drug metabolism - cytochrome P450	Drug metabolism - cytochrome P450	6552	1692	1687	682	412	878	498	1502	651	628	581	177	1153	5230	722	3936	613	561	494	815	320	259	269	5516	992	560	358	576	706	650	308	848	405	161	571	435	506	710	363	585
Metabolism	Xenobiotics Biodegradation and Metabolism	Drug metabolism - other enzymes	Drug metabolism - other enzymes	61854	6782	8521	10848	10074	12326	9910	55142	7122	7101	10077	11051	16373	54594	11324	69661	9120	10649	10925	10500	8811	7362	13876	101678	44294	6706	5430	8687	11382	9942	6890	11298	7766	6245	6099	9798	9007	8246	7403	10164
Environmental Information Processing	Signaling Molecules and Interaction	ECM-receptor interaction	ECM-receptor interaction	0	0	0	0	0	0	0	0	0	0	0	0	0	0	0	0	0	0	0	0	0	0	0	0	0	0	0	0	0	0	0	0	0	0	0	0	0	0	0	0
Organismal Systems	Excretory System	Endocrine and other factor-regulated calcium reabsorption	Endocrine and other factor-regulated calcium reabsorption	0	0	0	0	0	0	0	0	0	0	0	0	0	0	0	0	0	0	0	0	0	0	0	0	0	0	0	0	0	0	0	0	0	0	0	0	0	0	0	0
Cellular Processes	Transport and Catabolism	Endocytosis	Endocytosis	0	0	0	0	0	0	0	0	0	0	0	0	0	0	0	0	0	0	0	0	0	0	0	0	0	0	0	0	0	0	0	0	0	0	0	0	0	0	0	0
Human Diseases	Infectious Diseases	Epithelial cell signaling in Helicobacter pylori infection	Epithelial cell signaling in Helicobacter pylori infection	15245	1259	1971	3657	3184	3582	3567	17254	1838	1848	2930	3518	5103	16993	3371	19757	2574	3068	3250	3262	3021	2436	4731	30409	16000	2009	1575	2879	3991	3239	2136	3098	2188	1441	1555	2954	2627	2184	2104	3166
Environmental Information Processing	Signal Transduction	ErbB signaling pathway	ErbB signaling pathway	0	0	0	0	0	0	0	0	0	0	0	0	0	0	0	0	0	0	0	0	0	0	0	0	0	0	0	0	0	0	0	0	0	0	0	0	0	0	0	0
Metabolism	Lipid Metabolism	Ether lipid metabolism	Ether lipid metabolism	1092	1	1	131	120	91	106	740	50	7	33	32	105	435	64	242	105	11	22	49	53	10	21	348	276	58	149	10	24	50	49	19	74	423	182	21	31	66	64	110
Metabolism	Xenobiotics Biodegradation and Metabolism	Ethylbenzene degradation	Ethylbenzene degradation	11671	1427	2437	940	867	501	761	7418	786	1719	718	581	593	6135	656	7830	815	578	701	1090	746	704	1289	8260	3772	824	782	553	669	860	544	1595	723	677	860	505	1193	948	686	589
Organismal Systems	Digestive System	Fat digestion and absorption	Fat digestion and absorption	0	0	0	0	0	0	0	0	0	0	0	0	0	0	0	0	0	0	0	0	0	0	0	0	0	0	0	0	0	0	0	0	0	0	0	0	0	0	0	0
Metabolism	Lipid Metabolism	Fatty acid biosynthesis	Fatty acid biosynthesis	78003	10486	11425	17009	13729	18386	15978	69290	10319	10629	15811	20805	24278	84840	17723	106571	11850	16016	16683	16262	11991	12538	22781	162115	70741	9986	8770	12716	17296	14359	8901	16761	9070	10100	8723	16097	13993	12018	8875	15045
Metabolism	Lipid Metabolism	Fatty acid elongation in mitochondria	Fatty acid elongation in mitochondria	0	0	0	0	0	0	0	0	0	0	0	0	0	0	0	0	0	0	0	0	0	0	0	0	0	0	0	0	0	0	0	0	0	0	0	0	0	0	0	0
Metabolism	Lipid Metabolism	Fatty acid metabolism	Fatty acid metabolism	34352	6490	6195	7120	5516	6504	6573	23516	4311	6269	5683	5936	8753	35259	6240	39293	5095	5087	5580	6291	4680	4042	8425	56729	27200	4449	4155	4396	5986	5235	3569	6579	3813	2924	3505	5187	5297	5171	3641	5912
Organismal Systems	Immune System	Fc epsilon RI signaling pathway	Fc epsilon RI signaling pathway	0	0	0	0	0	0	0	0	0	0	0	0	0	0	0	0	0	0	0	0	0	0	0	0	0	0	0	0	0	0	0	0	0	0	0	0	0	0	0	0
Organismal Systems	Immune System	Fc gamma R-mediated phagocytosis	Fc gamma R-mediated phagocytosis	0	0	0	0	0	0	0	0	0	0	0	0	0	0	0	0	0	0	0	0	0	0	0	0	0	0	0	0	0	0	0	0	0	0	0	0	0	0	0	0
Cellular Processes	Cell Motility	Flagellar assembly	Flagellar assembly	23028	1346	4442	6520	3797	2484	4708	46069	2647	13105	5206	3308	2184	17278	4103	34265	3250	3194	3536	3590	2808	5399	7334	43611	20542	6143	3970	2774	4509	4595	2652	6770	1910	1899	2461	3245	6739	3530	2415	2558
Metabolism	Biosynthesis of Other Secondary Metabolites	Flavone and flavonol biosynthesis	Flavone and flavonol biosynthesis	1151	270	20	85	99	38	90	712	26	19	38	69	32	219	30	490	69	26	43	48	55	30	69	66	367	38	43	18	10	42	44	79	46	438	176	47	14	76	41	86
Metabolism	Biosynthesis of Other Secondary Metabolites	Flavonoid biosynthesis	Flavonoid biosynthesis	443	52	45	105	66	92	96	399	54	54	35	34	119	654	60	275	128	27	31	98	54	46	146	411	424	71	113	11	39	45	63	24	86	21	66	27	26	72	84	133
Metabolism	Xenobiotics Biodegradation and Metabolism	Fluorobenzoate degradation	Fluorobenzoate degradation	1	0	0	0	0	0	0	0	32	11	0	6	0	16	0	9	0	0	0	1	0	2	0	4	5	50	7	0	0	0	0	0	2	0	0	0	0	7	0	0
Cellular Processes	Cell Communication	Focal adhesion	Focal adhesion	0	0	0	0	0	0	0	0	0	0	0	0	0	0	0	0	0	0	0	0	0	0	0	0	0	0	0	0	0	0	0	0	0	0	0	0	0	0	0	0
Metabolism	Metabolism of Cofactors and Vitamins	Folate biosynthesis	Folate biosynthesis	67066	8855	6737	13921	12386	15482	12058	72507	7418	7426	12670	10214	22492	62735	14450	67201	11367	12748	12045	11826	11280	8387	14259	121763	48997	8763	6204	12288	16215	13593	9148	10253	10016	8058	7070	11289	9603	9187	9550	12672
Metabolism	Carbohydrate Metabolism	Fructose and mannose metabolism	Fructose and mannose metabolism	174583	21090	25960	43405	33192	47051	39740	174588	24206	30181	36794	52741	61159	210398	42728	260736	29293	38750	40931	40164	28800	31921	56247	382922	174435	23822	20419	32549	43994	37840	22477	41430	22327	20614	19837	37978	33045	30025	22070	39604
Environmental Information Processing	Signaling Molecules and Interaction	G protein-coupled receptors	G protein-coupled receptors	1607	136	500	21	12	4	13	2	94	91	0	19	0	813	0	662	34	7	22	123	8	6	0	0	9	7	0	0	1	0	4	208	9	0	91	0	52	84	3	0
Environmental Information Processing	Signaling Molecules and Interaction	GTP-binding proteins	GTP-binding proteins	0	0	0	0	0	0	0	0	0	0	0	0	0	0	0	0	0	0	0	0	0	0	0	0	0	0	0	0	0	0	0	0	0	0	0	0	0	0	0	0
Metabolism	Carbohydrate Metabolism	Galactose metabolism	Galactose metabolism	130581	20572	18056	29223	23602	35313	27889	130741	18300	17213	25456	35465	47277	145196	30125	196075	19523	29181	31147	28274	20548	21725	39940	259442	137227	17242	13077	25637	33571	30160	15378	31453	15346	18593	15155	27698	23957	21865	15381	27823
Organismal Systems	Digestive System	Gastric acid secretion	Gastric acid secretion	0	0	0	0	0	0	0	0	0	0	0	0	0	0	0	0	0	0	0	0	0	0	0	0	0	0	0	0	0	0	0	0	0	0	0	0	0	0	0	0
Metabolism	Metabolism of Terpenoids and Polyketides	Geraniol degradation	Geraniol degradation	5096	171	657	266	521	169	163	4975	278	445	6	172	471	1093	56	1544	432	206	166	188	469	149	55	55	773	457	130	463	485	689	461	363	587	513	361	37	167	328	562	279
Human Diseases	Cancers	Glioma	Glioma	0	0	0	0	0	0	0	0	0	0	0	0	0	0	0	0	0	0	0	0	0	0	0	0	0	0	0	0	0	0	0	0	0	0	0	0	0	0	0	0
Organismal Systems	Nervous System	Glutamatergic synapse	Glutamatergic synapse	15640	2227	1747	3937	3290	4242	3666	15634	2060	2064	3668	2754	5805	18278	4035	21609	2828	3520	3590	3539	2999	2285	5141	36245	16606	2181	1629	3018	4085	3349	2106	3217	2341	1510	1730	3366	2906	2588	2282	3497
Metabolism	Metabolism of Other Amino Acids	Glutathione metabolism	Glutathione metabolism	40508	6716	7069	5247	5156	5867	4810	31838	4107	3872	4634	5569	7288	29812	5387	37167	4823	5033	5282	5578	4619	3669	6482	47463	20566	3804	3185	3914	5167	4688	3626	6546	4281	3533	3624	4626	4660	4353	3899	5183
Environmental Information Processing	Signaling Molecules and Interaction	Glycan bindng proteins	Glycan bindng proteins	0	0	0	0	0	0	0	0	0	0	0	0	0	0	0	0	0	0	0	0	0	0	0	0	0	0	0	0	0	0	0	0	0	0	0	0	0	0	0	0
Metabolism	Lipid Metabolism	Glycerolipid metabolism	Glycerolipid metabolism	70429	10785	11342	15005	10933	19780	14489	63548	12053	10168	14362	16213	23735	81706	17679	116226	10328	16165	17418	15895	9483	11403	22171	155569	75650	9954	9452	11744	16099	13353	7109	18975	7034	8894	8293	15285	14843	12237	7018	14233
Metabolism	Lipid Metabolism	Glycerophospholipid metabolism	Glycerophospholipid metabolism	90456	12350	14781	19885	15612	22627	18355	73352	13331	13161	18207	21044	29642	103246	21026	126663	14317	19185	19957	19534	13596	13647	26306	190356	84981	12094	9839	15104	20517	16573	10270	20522	10586	9138	9929	18655	16662	14531	10377	17559
Metabolism	Amino Acid Metabolism	Glycine, serine and threonine metabolism	Glycine, serine and threonine metabolism	137261	17320	19711	28316	24542	30740	25897	131612	16552	16325	25031	26173	42494	137116	28342	161827	21732	25786	26121	26007	21503	18417	34200	251971	111747	16980	13232	22724	30534	25889	16707	25779	17855	13663	14258	24066	21286	19489	17304	25417
Metabolism	Carbohydrate Metabolism	Glycolysis / Gluconeogenesis	Glycolysis / Gluconeogenesis	196556	30985	33103	41810	33223	45314	37589	167684	25637	29319	36115	58170	58370	216721	41889	255844	30119	38757	40295	40340	27980	32289	53809	381331	168122	24201	21284	30230	40934	34693	22051	40983	22558	22802	21664	38848	33425	30041	21958	38097
Metabolism	Glycan Biosynthesis and Metabolism	Glycosaminoglycan biosynthesis - chondroitin sulfate	Glycosaminoglycan biosynthesis - chondroitin sulfate	0	0	0	0	0	0	0	0	0	0	0	0	0	0	0	0	0	0	0	0	0	0	0	0	0	0	0	0	0	0	0	0	0	0	0	0	0	0	0	0
Metabolism	Glycan Biosynthesis and Metabolism	Glycosaminoglycan degradation	Glycosaminoglycan degradation	10390	593	882	765	1649	736	657	10413	169	329	255	2267	2079	3303	249	2623	1373	729	577	549	1454	675	199	1396	720	578	56	1451	1489	2179	1370	380	1873	732	779	505	106	853	1751	1147
Metabolism	Glycan Biosynthesis and Metabolism	Glycosphingolipid biosynthesis - ganglio series	Glycosphingolipid biosynthesis - ganglio series	6870	112	177	510	1346	521	420	9108	26	91	62	1061	1580	1160	100	1081	1068	527	378	214	1288	320	65	620	217	383	5	1195	1148	1733	1045	65	1620	213	410	248	22	504	1457	843
Metabolism	Glycan Biosynthesis and Metabolism	Glycosphingolipid biosynthesis - globo series	Glycosphingolipid biosynthesis - globo series	17583	2285	1706	2420	3013	2905	2390	20038	1468	851	1778	2996	5195	11334	2189	14965	2437	2642	2617	2158	2884	1800	2787	19667	11601	1671	893	3125	3644	4010	2091	2260	2791	1682	1569	2134	1958	1990	2608	2621
Metabolism	Glycan Biosynthesis and Metabolism	Glycosphingolipid biosynthesis - lacto and neolacto series	Glycosphingolipid biosynthesis - lacto and neolacto series	0	0	0	0	1	0	0	0	0	0	0	0	0	0	0	18	1	0	0	0	2	0	0	0	0	0	0	0	0	0	4	0	2	0	0	0	0	12	5	0
Metabolism	Glycan Biosynthesis and Metabolism	Glycosylphosphatidylinositol(GPI)-anchor biosynthesis	Glycosylphosphatidylinositol(GPI)-anchor biosynthesis	0	0	0	0	0	0	0	0	0	0	0	0	0	0	0	0	0	0	0	0	0	0	0	0	0	0	0	0	0	0	0	0	0	0	0	0	0	0	0	0
Metabolism	Glycan Biosynthesis and Metabolism	Glycosyltransferases	Glycosyltransferases	55389	7397	6108	8938	9106	8791	8102	61444	5224	5029	6874	7838	12978	39419	8182	48452	7615	7716	7922	7730	8369	5757	10226	71209	35954	5757	4670	7429	9964	8906	6600	7932	7282	7264	5447	6899	6412	5689	6856	8145
Metabolism	Carbohydrate Metabolism	Glyoxylate and dicarboxylate metabolism	Glyoxylate and dicarboxylate metabolism	78190	8296	11321	18199	14000	20004	17369	69975	11136	10471	16064	15232	26978	90837	18532	109009	12787	16293	17027	17067	12261	11717	23683	168103	79382	11356	9096	14209	19280	16332	9507	17013	9446	8760	8861	15557	14459	12852	9514	15941
Organismal Systems	Endocrine System	GnRH signaling pathway	GnRH signaling pathway	0	0	0	0	0	0	0	0	0	0	0	0	0	0	0	0	0	0	0	0	0	0	0	0	0	0	0	0	0	0	0	0	0	0	0	0	0	0	0	0
Environmental Information Processing	Signal Transduction	Hedgehog signaling pathway	Hedgehog signaling pathway	0	0	0	0	0	0	0	0	0	0	0	0	0	0	0	0	0	0	0	0	0	0	0	0	0	0	0	0	0	0	0	0	0	0	0	0	0	0	0	0
Organismal Systems	Immune System	Hematopoietic cell lineage	Hematopoietic cell lineage	0	0	0	0	0	0	0	0	0	0	0	0	0	0	0	0	0	0	0	0	0	0	0	0	0	0	0	0	0	0	0	0	0	0	0	0	0	0	0	0
Human Diseases	Infectious Diseases	Hepatitis C	Hepatitis C	0	0	0	0	0	0	0	0	0	0	0	0	0	0	0	0	0	0	0	0	0	0	0	0	0	0	0	0	0	0	0	0	0	0	0	0	0	0	0	0
Metabolism	Amino Acid Metabolism	Histidine metabolism	Histidine metabolism	107917	15417	20359	22617	17557	23626	20532	87893	13128	15150	19561	32211	31895	116222	22123	138190	15734	20516	21359	22221	14811	17610	30101	201673	84696	12330	10613	17350	23217	19888	12082	22695	11388	12343	11834	20768	16775	15577	11799	19644
Genetic Information Processing	Replication and Repair	Homologous recombination	Homologous recombination	172387	24207	26946	33046	29037	36472	30218	164788	20861	20444	30487	37892	48183	167427	34815	213475	26193	32587	33325	32634	25767	24840	45246	323576	137842	19898	16522	26317	34915	29694	20170	33904	21435	17707	17473	30988	27728	23738	20791	30541
Human Diseases	Neurodegenerative Diseases	Huntington's disease	Huntington's disease	6857	599	1640	554	378	743	605	1625	845	939	655	577	678	5111	703	8057	488	697	879	955	318	472	1308	7988	3375	567	506	362	426	476	336	1486	284	554	571	623	989	772	326	509
Human Diseases	Cardiovascular Diseases	Hypertrophic cardiomyopathy (HCM)	Hypertrophic cardiomyopathy (HCM)	0	0	0	0	0	0	0	0	0	0	0	0	0	0	0	0	0	0	0	0	0	0	0	0	0	0	0	0	0	0	0	0	0	0	0	0	0	0	0	0
Metabolism	Biosynthesis of Other Secondary Metabolites	Indole alkaloid biosynthesis	Indole alkaloid biosynthesis	0	0	0	0	0	0	0	0	0	0	0	0	0	0	0	0	0	0	0	0	0	0	0	0	0	0	0	0	0	0	0	0	0	0	0	0	0	0	0	0
Human Diseases	Infectious Diseases	Influenza A	Influenza A	0	0	0	0	0	0	0	0	0	1	0	0	0	0	0	0	0	0	0	0	0	1	0	0	0	0	0	0	0	0	0	0	0	0	0	0	0	0	0	0
Metabolism	Carbohydrate Metabolism	Inositol phosphate metabolism	Inositol phosphate metabolism	14446	2557	1876	3227	2570	3936	3129	14327	1677	1165	2815	3067	5385	16631	3365	15594	2671	2745	2659	2848	2213	2034	3122	26608	11495	2133	1741	2741	3619	3308	1909	2248	2087	1786	1745	2579	2048	2318	1988	3364
Organismal Systems	Endocrine System	Insulin signaling pathway	Insulin signaling pathway	13332	1372	2180	2699	2233	3505	2434	12404	2036	1346	2404	3206	4564	14265	3037	18720	1973	3008	3090	2797	1960	2024	3512	25745	12639	1642	1273	2339	3187	2602	1480	3124	1537	1231	1418	2767	2356	2035	1526	2443
Environmental Information Processing	Signaling Molecules and Interaction	Ion channels	Ion channels	4291	1108	1230	240	234	124	153	2962	318	245	173	2015	53	2058	286	2026	254	237	280	359	134	660	188	1289	1041	326	577	99	144	199	221	396	157	926	449	431	193	289	183	262
Metabolism	Biosynthesis of Other Secondary Metabolites	Isoflavonoid biosynthesis	Isoflavonoid biosynthesis	0	0	0	0	0	0	0	0	0	0	0	0	0	0	0	0	0	0	0	0	0	0	0	0	0	0	0	0	0	0	0	0	0	0	0	0	0	0	0	0
Metabolism	Biosynthesis of Other Secondary Metabolites	Isoquinoline alkaloid biosynthesis	Isoquinoline alkaloid biosynthesis	11070	908	1387	2330	2092	2568	1910	12788	1296	1957	2099	1856	3333	10676	2363	12400	1944	2101	2036	2002	1843	1525	2469	20595	7919	1526	1172	1830	2379	2109	1465	1995	1725	597	1009	1876	1858	1658	1604	2147
Human Diseases	Infectious Diseases	Leishmaniasis	Leishmaniasis	0	0	0	0	0	0	0	0	0	0	0	0	0	0	0	0	0	0	0	0	0	0	0	0	0	0	0	0	0	0	0	0	0	0	0	0	0	0	0	0
Organismal Systems	Immune System	Leukocyte transendothelial migration	Leukocyte transendothelial migration	0	0	0	0	0	0	0	0	0	0	0	0	0	0	0	0	0	0	0	0	0	0	0	0	0	0	0	0	0	0	0	0	0	0	0	0	0	0	0	0
Metabolism	Metabolism of Terpenoids and Polyketides	Limonene and pinene degradation	Limonene and pinene degradation	20038	2194	4192	2451	1826	2908	1890	13246	2345	3007	2333	3228	3406	16642	2745	19549	1735	2686	2802	2976	1620	2242	3177	25158	13500	2072	1405	1970	2664	2266	1163	3634	1275	1533	1754	2363	3017	2328	1232	2077
Metabolism	Lipid Metabolism	Linoleic acid metabolism	Linoleic acid metabolism	11805	1197	2105	2373	1732	3173	2355	7534	1926	1175	2394	1147	4571	14059	2787	16832	1788	2576	2649	2581	1559	1461	3121	25101	12770	1649	1120	2300	3060	2604	1367	2711	1234	736	1239	2148	2348	2041	1348	2126
Metabolism	Lipid Metabolism	Lipid biosynthesis proteins	Lipid biosynthesis proteins	85240	11120	12338	17099	14965	18619	15948	79871	10759	10645	15444	18796	24925	84006	17531	108743	13214	16497	16977	16076	12960	12179	22249	159068	73685	10665	8632	13316	17782	15426	10072	17311	10830	9393	9064	15847	14387	12527	10465	15484
Metabolism	Metabolism of Cofactors and Vitamins	Lipoic acid metabolism	Lipoic acid metabolism	3558	1002	702	563	420	300	495	1223	359	791	370	338	474	2364	426	3832	450	333	411	462	269	301	912	5505	1376	403	501	390	381	572	491	566	357	545	335	325	498	418	486	277
Metabolism	Glycan Biosynthesis and Metabolism	Lipopolysaccharide biosynthesis	Lipopolysaccharide biosynthesis	32102	876	2272	1756	5442	1535	1462	56453	1240	106	141	838	3185	1153	1200	9772	4796	1997	1501	824	5173	1677	29	5503	4699	3176	2688	3562	3964	5476	5132	1581	6451	1000	1659	660	1102	1658	5900	3038
Metabolism	Glycan Biosynthesis and Metabolism	Lipopolysaccharide biosynthesis proteins	Lipopolysaccharide biosynthesis proteins	51258	3846	5573	4262	7576	4867	3665	69952	3618	1606	2273	4178	7585	15873	3963	28805	6842	4859	4498	3668	7064	3625	3085	29180	15868	5188	4075	6063	7291	8393	6821	4910	8197	3468	3708	3110	3403	3831	7650	5427
Organismal Systems	Nervous System	Long-term depression	Long-term depression	0	0	0	0	0	0	0	0	0	0	0	0	0	0	0	0	0	0	0	0	0	0	0	0	0	0	0	0	0	0	0	0	0	0	0	0	0	0	0	0
Organismal Systems	Nervous System	Long-term potentiation	Long-term potentiation	0	0	0	0	0	0	0	0	0	0	0	0	0	0	0	0	0	0	0	0	0	0	0	0	0	0	0	0	0	0	0	0	0	0	0	0	0	0	0	0
Metabolism	Amino Acid Metabolism	Lysine biosynthesis	Lysine biosynthesis	135337	21076	20257	33354	26185	38195	30708	129722	20183	19869	30257	34619	51406	164242	35011	201169	22690	32279	33144	31456	23060	23023	43207	313936	144511	19349	15080	27127	36816	29871	17170	31735	17154	15068	15355	30888	26884	23091	16972	29467
Metabolism	Amino Acid Metabolism	Lysine degradation	Lysine degradation	23020	2151	5139	3278	2571	3371	2719	15682	2592	3286	2940	4396	4256	20029	3181	21208	2534	2950	3056	3548	2115	2662	3509	26192	13542	2574	1642	2296	3322	2739	1790	4140	1838	1312	2097	2769	2941	2702	1775	2761
Cellular Processes	Transport and Catabolism	Lysosome	Lysosome	14958	1303	1152	1811	2589	2130	1504	15478	673	738	1044	2477	4087	7115	1307	7417	2092	1776	1584	1344	2376	1003	1128	8615	4275	1086	282	2643	2948	3493	1900	1164	2657	1018	1237	1306	660	1501	2509	2054
Environmental Information Processing	Signal Transduction	MAPK signaling pathway	MAPK signaling pathway	0	0	0	0	0	0	0	0	0	0	0	0	0	0	0	0	0	0	0	0	0	0	0	0	0	0	0	0	0	0	0	0	0	0	0	0	0	0	0	0
Environmental Information Processing	Signal Transduction	MAPK signaling pathway - yeast	MAPK signaling pathway - yeast	6688	972	1063	1505	1102	1823	1515	5468	1017	940	1449	1766	2727	8167	1655	10205	1058	1508	1567	1513	918	1140	2077	15358	6911	991	785	1437	1831	1742	851	1564	725	890	801	1471	1339	1226	812	1416
Human Diseases	Infectious Diseases	Measles	Measles	0	0	0	0	0	0	0	0	0	0	0	0	0	0	0	0	0	0	0	0	0	0	0	0	0	0	0	0	0	0	0	0	0	0	0	0	0	0	0	0
Cellular Processes	Cell Growth and Death	Meiosis - yeast	Meiosis - yeast	9	1	0	0	2	1	0	13	0	4	0	4	1	0	0	4	2	0	0	0	2	8	0	0	2	0	0	2	2	1	3	0	3	2	0	1	0	1	1	2
Organismal Systems	Endocrine System	Melanogenesis	Melanogenesis	0	0	0	0	0	0	0	0	0	0	0	0	0	0	0	0	0	0	0	0	0	0	0	0	0	0	0	0	0	0	0	0	0	0	0	0	0	0	0	0
Metabolism	Xenobiotics Biodegradation and Metabolism	Metabolism of xenobiotics by cytochrome P450	Metabolism of xenobiotics by cytochrome P450	4806	1556	1186	612	362	802	409	1360	554	535	555	153	1054	4034	703	3180	515	554	472	661	294	249	255	5515	911	530	358	569	698	612	279	624	353	156	448	435	449	587	333	485
Metabolism	Energy Metabolism	Methane metabolism	Methane metabolism	191995	24850	25600	52359	39845	61493	48537	179220	30314	27643	48096	47318	81370	252950	55754	300146	35201	49451	50235	48065	35318	32731	64883	491249	205463	29203	23108	42009	57539	45257	25868	46283	26418	20554	22483	46743	39114	35062	25981	46457
Organismal Systems	Digestive System	Mineral absorption	Mineral absorption	1736	22	2	132	365	3	75	2697	23	6	4	14	16	105	7	124	272	46	30	20	365	9	13	392	212	4	3	9	33	15	189	18	387	14	61	4	5	28	277	174
Genetic Information Processing	Replication and Repair	Mismatch repair	Mismatch repair	149132	20690	22590	29497	25344	34960	26881	146979	19727	18583	27981	32598	45264	148429	32461	197486	22909	30537	31343	29431	22711	21942	40521	293447	124223	18214	15133	24524	32724	27281	17595	31771	18724	15547	15398	28346	25490	21498	18227	27340
Metabolism	Glycan Biosynthesis and Metabolism	N-Glycan biosynthesis	N-Glycan biosynthesis	2776	298	145	508	722	220	490	3397	59	32	81	63	597	1255	140	638	443	162	195	215	688	44	241	504	1634	141	124	424	557	527	483	106	586	100	149	82	40	166	522	407
Organismal Systems	Immune System	NOD-like receptor signaling pathway	NOD-like receptor signaling pathway	7320	532	1078	1584	1444	1677	1462	7367	967	951	1417	1728	2245	7887	1612	9975	1305	1524	1575	1527	1263	1159	2184	15164	6835	942	748	1200	1598	1387	1079	1560	1086	437	693	1449	1308	1113	1066	1437
Metabolism	Xenobiotics Biodegradation and Metabolism	Naphthalene degradation	Naphthalene degradation	29577	5236	5378	5011	3812	5484	4434	20054	3692	5131	4308	5266	6955	28294	5081	34182	3685	4506	4826	5038	3295	3514	6214	47050	21664	3378	3268	3567	4528	4318	2530	5740	2832	2492	2824	4352	4874	4372	2726	4469
Environmental Information Processing	Signaling Molecules and Interaction	Neuroactive ligand-receptor interaction	Neuroactive ligand-receptor interaction	0	0	0	0	0	0	0	0	0	0	0	0	0	0	0	0	0	0	0	0	0	0	0	0	0	0	0	0	0	0	0	0	0	0	0	0	0	0	0	0
Organismal Systems	Nervous System	Neurotrophin signaling pathway	Neurotrophin signaling pathway	0	0	0	0	0	0	0	0	0	0	0	0	0	0	0	0	0	0	0	0	0	0	0	0	0	0	0	0	0	0	0	0	0	0	0	0	0	0	0	0
Metabolism	Metabolism of Cofactors and Vitamins	Nicotinate and nicotinamide metabolism	Nicotinate and nicotinamide metabolism	74333	10846	12113	14374	12910	15829	13168	69454	9327	8830	12658	14562	20770	72387	14780	90971	11406	13886	14356	13768	11504	10018	18069	131120	64129	9081	7127	11395	15216	12976	8961	14679	9618	6434	7236	12942	12043	10749	9244	13226
Metabolism	Energy Metabolism	Nitrogen metabolism	Nitrogen metabolism	108082	15544	15339	22207	19395	26164	20641	106411	15382	14251	19394	23516	34548	109042	23279	146607	17147	22132	23229	21254	17118	15378	29187	203428	100755	14376	12217	18410	24435	21319	13110	23641	14322	10533	11396	20813	18665	16869	13758	20771
Metabolism	Xenobiotics Biodegradation and Metabolism	Nitrotoluene degradation	Nitrotoluene degradation	12654	844	1197	5374	3425	6160	4830	13829	2720	2895	4710	2986	7717	23907	5578	25643	3070	4392	4464	4358	3061	2681	5628	44909	19126	2937	2373	3925	5687	4012	2140	3941	2058	1286	1807	4137	3482	3185	1951	4522
Genetic Information Processing	Replication and Repair	Non-homologous end-joining	Non-homologous end-joining	3297	276	1002	83	55	13	56	128	190	188	3	57	12	1728	12	1394	96	25	59	248	28	15	28	6	442	18	0	7	34	26	24	419	32	3	189	2	108	180	18	27
Environmental Information Processing	Signal Transduction	Notch signaling pathway	Notch signaling pathway	0	0	0	0	0	0	0	0	0	0	0	0	0	0	0	0	0	0	0	0	0	0	0	0	0	0	0	0	0	0	0	0	0	0	0	0	0	0	0	0
Metabolism	Biosynthesis of Other Secondary Metabolites	Novobiocin biosynthesis	Novobiocin biosynthesis	21784	2889	3275	5328	4191	5747	4591	22706	3057	4009	4849	5307	7412	24705	5478	30765	3792	4862	4920	4794	3570	3733	6671	49578	19970	3234	2715	4013	5378	4483	2857	4857	2900	2245	2397	4670	4237	3632	2879	4609
Genetic Information Processing	Replication and Repair	Nucleotide excision repair	Nucleotide excision repair	68966	10173	10069	14215	12480	16318	12919	68264	8845	8864	13134	14723	20731	70418	15104	90622	11104	14123	14500	13721	11097	9956	18973	135365	59991	8281	6740	10990	14850	12157	8472	14467	9265	6831	7137	13201	11781	10155	8793	13367
Organismal Systems	Sensory System	Olfactory transduction	Olfactory transduction	0	0	0	0	0	0	0	0	0	0	0	0	0	0	0	0	0	0	0	0	0	0	0	0	0	0	0	0	0	0	0	0	0	0	0	0	0	0	0	0
Metabolism	Metabolism of Cofactors and Vitamins	One carbon pool by folate	One carbon pool by folate	110751	14007	15962	20781	19902	21871	18962	113416	12991	14151	17910	25717	28737	102658	20532	135286	17222	20244	21046	19873	17534	16018	28517	194133	92578	12537	10279	15734	20653	18381	13554	21515	15046	10302	10667	19322	18068	15064	14260	19537
Cellular Processes	Cell Growth and Death	Oocyte meiosis	Oocyte meiosis	0	0	0	0	0	0	0	0	0	0	0	0	0	0	0	0	0	0	0	0	0	0	0	0	0	0	0	0	0	0	0	0	0	0	0	0	0	0	0	0
Metabolism	Glycan Biosynthesis and Metabolism	Other glycan degradation	Other glycan degradation	40792	4288	3882	7522	7653	10640	7275	39686	4744	2950	6193	6944	16707	36859	7880	46752	6516	8678	8627	7044	7242	4488	8613	63560	34557	4985	2465	9686	11686	11784	5557	7214	6744	2902	4012	7020	5829	6170	6686	7688
Metabolism	Glycan Biosynthesis and Metabolism	Other types of O-glycan biosynthesis	Other types of O-glycan biosynthesis	0	0	0	0	0	0	0	0	0	0	0	0	0	0	0	0	0	0	0	0	0	0	0	0	0	0	0	0	0	0	0	0	0	0	0	0	0	0	0	0
Metabolism	Energy Metabolism	Oxidative phosphorylation	Oxidative phosphorylation	174466	19241	21467	40101	35682	45835	37785	180398	24003	20720	34317	36803	63067	188198	40400	239646	30487	38234	39520	36553	32370	25275	50917	357513	167450	23075	18043	33847	45123	37836	24199	37669	26136	16029	17816	35050	30321	27339	25090	36632
Organismal Systems	Endocrine System	PPAR signaling pathway	PPAR signaling pathway	13541	2249	1687	2862	2683	3325	2585	14908	1598	1495	2401	1219	4582	12278	2874	15906	2349	2613	2624	2410	2330	1421	3190	23588	11415	1719	1367	2538	3344	2992	1893	2523	2121	842	1262	2196	2033	2023	2072	2557
Human Diseases	Cancers	Pancreatic cancer	Pancreatic cancer	0	0	0	0	0	0	0	0	0	0	0	0	0	0	0	0	0	0	0	0	0	0	0	0	0	0	0	0	0	0	0	0	0	0	0	0	0	0	0	0
Organismal Systems	Digestive System	Pancreatic secretion	Pancreatic secretion	0	0	0	0	0	0	0	0	0	0	0	0	0	0	0	0	0	0	0	0	0	0	0	0	0	0	0	0	0	0	0	0	0	0	0	0	0	0	0	0
Metabolism	Metabolism of Cofactors and Vitamins	Pantothenate and CoA biosynthesis	Pantothenate and CoA biosynthesis	90514	12375	10713	22428	18552	24077	21268	101057	12245	11789	20164	19229	33477	101380	22964	128802	15983	20287	20825	19975	16503	14588	29353	205258	93488	13180	11022	18240	24609	20668	12488	19567	12652	11446	10322	19472	16861	14609	12619	19438
Human Diseases	Neurodegenerative Diseases	Parkinson's disease	Parkinson's disease	0	0	0	4	0	8	0	0	0	1	0	1	0	6	0	0	2	4	2	0	10	1	0	2	1	20	0	0	0	0	0	0	0	0	0	0	0	0	0	6
Human Diseases	Infectious Diseases	Pathogenic Escherichia coli infection	Pathogenic Escherichia coli infection	0	0	0	0	0	0	0	0	65	0	0	0	0	30	0	5	0	0	0	5	0	0	0	10	0	100	15	0	0	0	0	0	5	0	0	0	0	10	0	0
Human Diseases	Cancers	Pathways in cancer	Pathways in cancer	8962	815	1623	1654	1453	1678	1493	7487	1077	1095	1417	1773	2197	8927	1611	10719	1312	1519	1594	1699	1292	1195	2314	15167	7171	976	752	1188	1589	1338	989	1774	1064	438	791	1450	1360	1207	1027	1495
Metabolism	Biosynthesis of Other Secondary Metabolites	Penicillin and cephalosporin biosynthesis	Penicillin and cephalosporin biosynthesis	4225	238	219	691	487	851	658	4215	267	68	580	228	1397	2952	750	2238	434	580	522	549	502	341	450	5000	2513	450	321	881	1204	1037	391	319	339	1097	540	451	319	386	383	518
Metabolism	Carbohydrate Metabolism	Pentose and glucuronate interconversions	Pentose and glucuronate interconversions	83626	11475	10646	20042	14563	28035	18953	76572	14316	11656	19144	13651	34926	98230	23353	143185	13077	21563	22891	19625	12719	12130	26129	191639	92249	12710	9845	18794	24895	21312	9624	23200	9704	11242	10544	18754	17604	15953	10035	18560
Metabolism	Carbohydrate Metabolism	Pentose phosphate pathway	Pentose phosphate pathway	150581	21901	23129	34745	26578	42789	32319	140084	22708	20512	32515	34618	53598	178981	38368	227486	24961	34687	35897	34015	22724	24263	45678	339167	149842	21085	17211	27359	37260	31122	17711	36079	18300	16374	17462	32567	29515	25686	17989	32491
Metabolism	Enzyme Families	Peptidases	Peptidases	326735	45296	47358	68269	59055	71508	61284	295881	42152	48545	60141	71420	94804	334011	68323	413932	52273	63113	65797	63768	52586	46955	89246	633747	287851	39561	32872	49526	66417	55373	39686	65725	43332	31093	33132	60233	56272	47923	41366	60475
Metabolism	Glycan Biosynthesis and Metabolism	Peptidoglycan biosynthesis	Peptidoglycan biosynthesis	152927	20530	20657	31153	27196	32356	28118	145808	17799	19074	27743	30747	42815	151283	31182	180250	23828	28419	29195	28894	24378	21093	40058	288359	130517	17611	14266	22997	31331	25269	18374	28239	19797	18019	16192	27151	24550	20918	18870	27906
Cellular Processes	Transport and Catabolism	Peroxisome	Peroxisome	22835	3518	3047	3844	3963	4454	3592	19302	2473	2213	3177	2468	6605	18192	3620	21971	3462	3698	3752	3356	3415	1961	4046	29902	16941	2628	1682	3694	4643	4399	2955	3597	3237	2294	2247	3017	2951	3017	3184	3528
Human Diseases	Infectious Diseases	Pertussis	Pertussis	491	1	0	56	106	140	63	295	182	3	1	6	452	142	21	355	120	118	91	21	78	7	0	23	35	387	37	379	341	539	233	0	192	42	38	23	3	181	252	58
Cellular Processes	Transport and Catabolism	Phagosome	Phagosome	0	0	0	0	0	0	0	0	0	0	0	0	0	0	0	0	0	0	0	0	0	0	0	0	0	0	0	0	0	0	0	0	0	0	0	0	0	0	0	0
Metabolism	Amino Acid Metabolism	Phenylalanine metabolism	Phenylalanine metabolism	26444	3182	4598	5845	4646	6588	5127	25561	3581	4127	5074	6601	8894	28371	5895	35420	4351	5415	5470	5425	3871	4177	7030	50905	20933	3555	2888	4663	6193	5537	3234	5843	3285	2040	2713	5169	4400	4209	3315	5259
Metabolism	Amino Acid Metabolism	Phenylalanine, tyrosine and tryptophan biosynthesis	Phenylalanine, tyrosine and tryptophan biosynthesis	130342	15468	18909	30304	24303	36684	27789	131004	18616	15812	27423	24880	49564	145990	32639	181658	21724	29929	30031	28454	21552	19069	36966	278780	122741	18055	13897	26706	36211	29352	16564	29235	17036	13342	14594	27354	23063	21286	16758	27077
Metabolism	Biosynthesis of Other Secondary Metabolites	Phenylpropanoid biosynthesis	Phenylpropanoid biosynthesis	23019	5254	4102	4547	3761	5967	4775	14425	3181	2389	3903	5132	9168	26849	4661	32344	3346	5071	5242	4874	3332	3074	6450	41163	24947	3118	1716	5375	6529	6228	2578	5150	2724	1793	2555	4618	3974	4091	2843	4458
Environmental Information Processing	Signal Transduction	Phosphatidylinositol signaling system	Phosphatidylinositol signaling system	14304	2456	2349	2888	2284	2850	2626	11284	1695	1734	2501	4192	4082	15079	2862	16820	2001	2607	2688	2810	2081	2335	4021	27775	12306	1740	1552	2300	2979	2604	1576	2456	1563	2031	1493	2670	2264	2042	1610	2537
Metabolism	Metabolism of Other Amino Acids	Phosphonate and phosphinate metabolism	Phosphonate and phosphinate metabolism	6295	1002	537	1768	1225	1794	1593	4966	897	1547	1503	1846	2388	7431	1571	9360	991	1217	1401	1406	949	992	2069	13748	5416	948	1001	1124	1458	1421	717	1437	668	1269	841	1327	1116	1280	679	1548
Environmental Information Processing	Membrane Transport	Phosphotransferase system (PTS)	Phosphotransferase system (PTS)	105911	20525	20762	28243	18092	24221	24489	106300	16418	34945	21717	66673	25206	138784	24741	203430	14605	23142	27795	27834	13699	30264	49249	258165	122068	13514	18021	12860	18431	16743	10911	32984	8017	24467	14054	28570	24073	19818	8582	25268
Metabolism	Energy Metabolism	Photosynthesis	Photosynthesis	72191	9831	10199	16428	14339	15404	15721	68160	7871	8152	12482	14597	21913	77162	14206	84801	11802	12770	13643	14243	12749	9766	20033	127128	69605	8110	6394	11624	16151	13275	9129	13524	9555	7575	7567	12605	10931	9843	9089	14215
Metabolism	Energy Metabolism	Photosynthesis - antenna proteins	Photosynthesis - antenna proteins	0	0	0	0	0	0	0	0	0	0	0	0	0	0	0	0	0	0	0	0	0	0	0	0	0	0	0	0	0	0	0	0	0	0	0	0	0	0	0	0
Metabolism	Energy Metabolism	Photosynthesis proteins	Photosynthesis proteins	72341	9835	10210	16445	14346	15441	15750	68266	7982	8195	12544	14602	21915	77725	14289	85489	11818	12874	13758	14314	12775	9860	20187	128529	71121	8244	6440	11627	16153	13277	9134	13579	9561	7588	7585	12702	11168	9928	9091	14241
Organismal Systems	Sensory System	Phototransduction	Phototransduction	0	0	0	0	0	0	0	0	0	0	0	0	0	0	0	0	0	0	0	0	0	0	0	0	0	0	0	0	0	0	0	0	0	0	0	0	0	0	0	0
Organismal Systems	Sensory System	Phototransduction - fly	Phototransduction - fly	0	0	0	0	0	0	0	0	0	0	0	0	0	0	0	0	0	0	0	0	0	0	0	0	0	0	0	0	0	0	0	0	0	0	0	0	0	0	0	0
Organismal Systems	Environmental Adaptation	Plant-pathogen interaction	Plant-pathogen interaction	24293	2749	3699	5757	4474	6521	5277	25339	3762	3790	5610	4939	8201	28325	6445	38618	4187	5683	5821	5603	3866	4101	8350	60443	24980	3666	3169	4304	5889	4823	3006	6013	3033	2074	2584	5466	5153	4114	3063	5000
Metabolism	Xenobiotics Biodegradation and Metabolism	Polycyclic aromatic hydrocarbon degradation	Polycyclic aromatic hydrocarbon degradation	18167	3036	2671	3773	3364	3173	3407	15530	1629	2119	2999	5442	4739	17741	3210	17971	2763	2950	3048	3311	2925	2702	4655	29771	14028	1782	1510	2635	3552	2990	2210	2756	2291	2643	2043	3175	2273	2229	2231	3252
Metabolism	Metabolism of Terpenoids and Polyketides	Polyketide sugar unit biosynthesis	Polyketide sugar unit biosynthesis	39144	4338	4692	7334	6690	7254	7260	36108	4043	3752	5529	3388	10559	34543	6629	40617	5649	5855	6328	6605	6338	3671	9200	61758	31715	3763	3566	5696	7902	6558	4551	6556	5019	3740	3793	5302	5316	4666	4792	6162
Metabolism	Metabolism of Cofactors and Vitamins	Porphyrin and chlorophyll metabolism	Porphyrin and chlorophyll metabolism	136189	11737	14714	42726	30385	52158	41739	160828	26300	23289	43486	23196	66310	202800	50269	275666	28116	41770	43147	39682	27455	26489	58709	444099	198541	27449	22713	34484	47599	38199	19817	41491	19601	13294	17327	39607	38028	30051	19660	38573
Metabolism	Metabolism of Terpenoids and Polyketides	Prenyltransferases	Prenyltransferases	54447	8201	7640	10002	9814	10061	9165	57669	5670	6019	8508	10581	13775	47793	9685	60311	8629	9209	9395	9236	8787	7199	13088	90557	42264	6018	4918	7910	10278	9274	6993	9380	7760	4942	5086	8674	7944	7061	7374	9427
Metabolism	Lipid Metabolism	Primary bile acid biosynthesis	Primary bile acid biosynthesis	4382	1298	972	1093	798	1384	886	2653	651	369	945	1375	2099	5465	1154	5819	611	1110	1106	1050	632	654	1061	7811	4018	514	219	1094	1444	1210	478	1031	427	329	479	1033	580	749	463	902
Human Diseases	Immune System Diseases	Primary immunodeficiency	Primary immunodeficiency	9175	1541	1253	1605	1367	2161	1450	8723	1399	1163	1555	1882	2692	8524	2016	12619	1228	1956	2039	1710	1273	1290	2422	18296	8638	1187	1067	1506	1970	1668	985	1996	1057	1305	982	1750	1722	1345	1040	1483
Human Diseases	Neurodegenerative Diseases	Prion diseases	Prion diseases	2213	226	563	123	98	516	152	721	469	204	178	221	441	2045	324	3740	127	423	502	383	90	171	371	2618	2224	221	131	164	231	188	48	718	70	50	178	322	463	354	50	234
Organismal Systems	Endocrine System	Progesterone-mediated oocyte maturation	Progesterone-mediated oocyte maturation	7203	531	1078	1577	1402	1673	1452	7300	965	951	1417	1725	2196	7885	1611	9973	1240	1501	1556	1524	1250	1154	2184	15164	6824	940	748	1186	1584	1337	958	1560	1032	427	685	1449	1308	1112	995	1432
Metabolism	Carbohydrate Metabolism	Propanoate metabolism	Propanoate metabolism	86829	12594	14786	17986	13956	19269	16814	76037	11006	12438	15567	20657	25614	94028	17486	105766	12983	15243	15905	16919	11937	12781	21507	152394	70922	11473	9337	12916	17602	15372	9208	17498	9543	9344	9443	15133	13857	13069	9108	16726
Human Diseases	Cancers	Prostate cancer	Prostate cancer	7203	531	1078	1581	1407	1675	1455	7300	965	951	1417	1725	2196	7886	1611	9973	1248	1501	1556	1524	1252	1154	2184	15164	6826	940	748	1186	1584	1337	970	1560	1052	428	685	1449	1308	1112	1029	1435
Genetic Information Processing	Folding, Sorting and Degradation	Proteasome	Proteasome	7273	1173	1310	1577	1402	1673	1452	7304	965	955	1417	1733	2196	7885	1611	9979	1240	1501	1558	1524	1250	1154	2184	15164	6834	940	748	1186	1584	1337	960	1562	1032	433	685	1449	1308	1112	995	1432
Organismal Systems	Digestive System	Protein digestion and absorption	Protein digestion and absorption	3974	325	120	218	813	143	163	5620	1	2	1	30	496	39	22	329	640	211	153	50	786	22	1	1	73	112	0	393	353	586	687	26	958	68	152	23	3	151	852	364
Genetic Information Processing	Folding, Sorting and Degradation	Protein export	Protein export	103042	13345	15379	19554	17190	21797	18275	98211	12559	11716	17426	19455	29376	97824	20261	127096	15596	18957	19587	18795	15241	13788	25713	181703	86621	12240	9932	16129	21234	18641	11968	20367	12851	11017	10690	17621	16402	14542	12424	18242
Metabolism	Enzyme Families	Protein kinases	Protein kinases	37111	5032	3910	10871	8177	12671	10415	35293	6480	5270	9605	9490	16851	51670	11247	60612	6813	10006	10465	9763	7300	6456	13701	97867	47637	6475	4786	8585	11915	9344	5024	9100	5108	5419	4914	9551	7955	7141	4942	9632
Genetic Information Processing	Folding, Sorting and Degradation	Protein processing in endoplasmic reticulum	Protein processing in endoplasmic reticulum	12079	1003	1887	1753	1864	1801	1582	13359	1105	1050	1425	1849	2554	8800	1712	11764	1670	1683	1707	1724	1680	1387	2214	15471	7501	1170	941	1556	2015	1989	1396	1984	1571	568	959	1503	1494	1320	1499	1688
Organismal Systems	Excretory System	Proximal tubule bicarbonate reclamation	Proximal tubule bicarbonate reclamation	709	294	18	209	135	117	157	430	101	431	255	26	215	582	145	408	160	22	39	65	84	50	49	502	193	241	153	39	44	151	94	93	125	39	92	30	127	160	139	152
Metabolism	Nucleotide Metabolism	Purine metabolism	Purine metabolism	385516	59675	53884	78063	68911	85579	72288	375900	48404	47966	69364	81316	112949	383526	80257	487161	60411	74650	77603	74035	61622	54652	104225	731299	342790	47126	39406	61203	81819	69255	47323	76451	50468	43324	40126	70594	64229	55403	48550	72147
Metabolism	Nucleotide Metabolism	Pyrimidine metabolism	Pyrimidine metabolism	334201	46361	47466	64598	57798	72716	58926	324043	41315	40796	59703	69704	94119	322017	68336	415369	51908	64105	65979	62518	51314	46788	86124	622428	280206	39565	32656	50751	67719	57189	39873	65823	43345	36311	34594	60124	55012	47118	41514	60399
Metabolism	Carbohydrate Metabolism	Pyruvate metabolism	Pyruvate metabolism	169115	23995	25364	38225	29295	42022	36242	137972	23378	24972	33792	39836	56023	194991	38457	230986	26663	33929	35729	35962	25301	25401	48748	343311	159051	22640	19561	28210	37883	32482	19327	36675	19566	20506	19338	33640	30175	27824	19267	34507
Organismal Systems	Immune System	RIG-I-like receptor signaling pathway	RIG-I-like receptor signaling pathway	962	2	1	60	58	80	95	622	9	7	28	28	102	432	23	132	72	2	5	42	41	10	21	43	125	27	37	9	7	41	26	20	48	417	166	2	17	42	32	112
Genetic Information Processing	Folding, Sorting and Degradation	RNA degradation	RNA degradation	74461	10350	11230	14981	13558	16535	14264	73193	9694	9507	13107	16531	21739	74847	15165	101630	11908	14679	15591	14622	11926	10973	21594	143214	69159	9165	7811	11993	15664	14004	9452	15986	9987	7163	7569	13879	13087	11145	9713	14175
Genetic Information Processing	Transcription	RNA polymerase	RNA polymerase	29289	4841	4317	6074	5126	6629	5673	28722	3772	3727	5657	6989	8573	30579	6460	39136	4602	5915	6130	5953	4550	4602	8741	60638	27419	3643	3270	4559	6180	5087	3483	6021	3601	3805	3228	5802	5198	4277	3490	5645
Genetic Information Processing	Translation	RNA transport	RNA transport	30516	3432	5311	6468	4578	7287	5936	23495	4264	3911	5698	6890	9602	35273	6886	40449	4326	6217	6362	6602	4094	4658	8659	65565	26993	3729	3316	5076	7009	5442	3054	6518	2975	3446	3443	6050	5506	4474	2978	5433
Cellular Processes	Cell Motility	Regulation of actin cytoskeleton	Regulation of actin cytoskeleton	0	0	0	0	0	0	0	0	0	0	0	0	0	0	0	0	0	0	0	0	0	0	0	0	0	0	0	0	0	0	0	0	0	0	0	0	0	0	0	0
Human Diseases	Cancers	Renal cell carcinoma	Renal cell carcinoma	1759	284	545	77	51	5	41	187	112	143	0	48	1	1042	0	746	72	18	38	175	42	40	130	3	347	36	4	2	5	1	31	214	32	11	106	1	52	95	32	63
Organismal Systems	Endocrine System	Renin-angiotensin system	Renin-angiotensin system	0	0	0	0	0	0	0	0	0	0	0	1	0	0	0	0	0	0	0	0	0	0	0	0	1	0	0	0	0	0	0	0	0	0	0	0	0	0	0	0
Metabolism	Metabolism of Cofactors and Vitamins	Retinol metabolism	Retinol metabolism	6625	1557	1188	697	700	807	457	4079	516	526	555	164	1110	4021	705	3192	743	589	494	677	650	247	255	5510	923	473	350	585	713	668	447	636	718	176	513	435	449	589	603	636
Human Diseases	Immune System Diseases	Rheumatoid arthritis	Rheumatoid arthritis	0	0	0	0	0	0	0	0	0	0	0	0	0	0	0	0	0	0	0	0	0	0	0	0	0	0	0	0	0	0	0	0	0	0	0	0	0	0	0	0
Metabolism	Metabolism of Cofactors and Vitamins	Riboflavin metabolism	Riboflavin metabolism	45602	5159	6264	8153	7657	7623	7344	43743	4297	4917	7083	5501	11029	38108	7741	42689	6889	6666	6665	7302	7051	4839	9608	71723	28174	4857	3757	6259	8395	7129	5463	6867	6047	3462	3965	6133	5790	5108	5743	6908
Genetic Information Processing	Translation	Ribosome	Ribosome	434564	63017	65785	83869	75095	88298	77460	415217	50709	51034	74911	92586	115672	421022	85062	528711	66377	79395	82173	81225	66853	61206	115541	799049	363260	48873	41298	62774	84201	70751	50978	83255	54983	46128	44076	76383	69537	58829	52655	77423
Genetic Information Processing	Translation	Ribosome Biogenesis	Ribosome Biogenesis	253320	34418	39787	50983	43420	54284	46860	225657	31781	31158	45734	58404	71105	261041	52222	316709	38686	48243	49820	49759	38395	37162	68792	491923	217356	29956	25171	37842	51392	41886	28855	49933	30678	27216	26540	47196	42065	35819	29508	46057
Genetic Information Processing	Translation	Ribosome biogenesis in eukaryotes	Ribosome biogenesis in eukaryotes	8121	1501	1321	1650	1429	1681	1464	7774	986	1236	1419	1756	2202	7957	1614	10014	1262	1507	1562	1532	1263	1169	2189	15194	6877	966	805	1190	1595	1340	973	1602	1043	859	826	1451	1360	1148	1000	1464
Organismal Systems	Digestive System	Salivary secretion	Salivary secretion	0	0	0	0	0	0	0	0	0	0	0	0	0	0	0	0	0	0	0	0	0	0	0	0	0	0	0	0	0	0	0	0	0	0	0	0	0	0	0	0
Metabolism	Lipid Metabolism	Secondary bile acid biosynthesis	Secondary bile acid biosynthesis	4352	1298	972	1089	795	1382	882	2608	650	366	944	1372	2092	5459	1149	5808	608	1104	1099	1049	631	652	1061	7808	3893	513	219	1090	1424	1198	474	1030	425	328	476	1033	578	748	460	902
Environmental Information Processing	Membrane Transport	Secretion system	Secretion system	165762	22302	25649	35013	27003	35661	31473	167465	22259	27417	31030	32265	45273	163897	35240	220044	25036	30967	32460	31730	23543	24837	45792	325981	144326	23722	20476	25474	34779	29555	18714	35489	18845	20585	18255	29836	29908	24753	18763	29300
Metabolism	Metabolism of Other Amino Acids	Selenocompound metabolism	Selenocompound metabolism	60845	9944	10080	12578	10768	11391	11993	52236	7320	9643	9720	15718	15396	62451	11092	77122	9238	10295	11306	11637	9282	9076	17602	108651	55357	7050	6775	8088	10919	9755	7108	12301	7304	6576	6250	10803	10108	8701	7068	11001
Metabolism	Metabolism of Terpenoids and Polyketides	Sesquiterpenoid biosynthesis	Sesquiterpenoid biosynthesis	0	0	0	0	0	0	0	0	0	0	0	0	0	0	0	0	0	0	0	0	0	0	0	0	0	0	0	0	0	0	0	0	0	0	0	0	0	0	0	0
Human Diseases	Infectious Diseases	Shigellosis	Shigellosis	0	0	0	0	0	0	0	0	26	0	0	0	0	12	0	2	0	0	0	2	0	0	0	4	0	40	6	0	0	0	0	0	2	0	0	0	0	4	0	0
Human Diseases	Cancers	Small cell lung cancer	Small cell lung cancer	0	0	0	0	0	0	0	0	0	1	0	0	0	0	0	0	0	0	0	0	0	1	0	0	0	0	0	0	0	0	0	0	0	0	0	0	0	0	0	0
Metabolism	Lipid Metabolism	Sphingolipid metabolism	Sphingolipid metabolism	29714	5023	3399	5289	5195	8529	5322	30573	4623	2149	5030	4800	12700	26937	6518	44282	4393	7329	7573	5577	4951	3730	7657	54702	31563	4004	2333	7225	8689	8626	3611	7025	4295	2746	3083	5933	5601	4830	4377	5393
Genetic Information Processing	Transcription	Spliceosome	Spliceosome	0	0	0	0	0	0	0	0	0	0	0	0	0	0	0	0	0	0	0	0	0	0	0	0	0	0	0	0	0	0	0	0	0	0	0	0	0	0	0	0
Human Diseases	Infectious Diseases	Staphylococcus aureus infection	Staphylococcus aureus infection	4197	1734	122	582	282	291	394	2806	315	1558	306	341	131	2389	348	3944	135	284	436	360	232	359	667	3109	4997	359	458	91	46	212	121	689	71	1810	631	416	794	686	67	475
Metabolism	Carbohydrate Metabolism	Starch and sucrose metabolism	Starch and sucrose metabolism	175523	27339	26599	38946	31482	43307	36359	153641	23274	23729	33765	42341	59954	196780	39226	232641	27149	36797	38161	37017	27846	26866	49987	353657	170061	22719	17470	32779	43446	36823	20935	36852	21555	18647	19172	35215	30918	27668	21296	34345
Metabolism	Lipid Metabolism	Steroid biosynthesis	Steroid biosynthesis	1	0	0	0	0	0	0	2	0	2	0	1	0	0	0	0	0	0	0	0	0	0	0	0	1	0	0	0	0	0	0	0	0	1	0	0	0	0	0	0
Metabolism	Lipid Metabolism	Steroid hormone biosynthesis	Steroid hormone biosynthesis	2221	2	2	117	384	142	101	2947	14	5	2	16	427	29	22	301	288	131	93	27	406	9	0	3	38	134	4	376	336	521	291	13	500	53	98	24	2	143	467	205
Metabolism	Biosynthesis of Other Secondary Metabolites	Stilbenoid, diarylheptanoid and gingerol biosynthesis	Stilbenoid, diarylheptanoid and gingerol biosynthesis	253	52	44	48	22	18	18	241	52	57	7	35	13	265	39	171	53	17	29	61	29	41	131	351	350	43	113	4	29	7	34	7	35	13	26	20	20	36	47	33
Metabolism	Biosynthesis of Other Secondary Metabolites	Streptomycin biosynthesis	Streptomycin biosynthesis	54897	7335	6823	10955	9793	11025	10479	52446	5767	5821	8746	7701	15651	51595	10208	58964	8418	9057	9477	9753	9036	6351	13363	93974	44826	5958	5244	8595	11689	9882	6745	9176	7358	5534	5426	8364	7967	7107	7115	9415
Metabolism	Xenobiotics Biodegradation and Metabolism	Styrene degradation	Styrene degradation	3089	188	545	605	443	350	644	1205	251	554	275	97	844	3044	202	1564	353	119	187	409	397	107	323	1215	2200	256	155	335	518	459	247	417	254	128	268	88	209	382	205	440
Metabolism	Energy Metabolism	Sulfur metabolism	Sulfur metabolism	37007	5948	5192	7961	6963	7520	7571	33209	4688	5518	6281	9319	10748	38109	7295	46662	5903	6829	7301	7172	6090	5532	10848	71033	36241	4889	4534	5868	7636	7032	4682	7095	4898	4214	3896	7074	6410	5581	4864	6756
Genetic Information Processing	Folding, Sorting and Degradation	Sulfur relay system	Sulfur relay system	40445	6016	6193	10339	7213	11540	9549	32057	7011	7528	9589	9544	15430	52166	11058	64150	6738	9487	10022	9831	6441	6873	13709	100284	45126	6592	5826	7763	10474	8491	4710	10124	4563	4382	4617	9367	8850	7538	4638	8608
Metabolism	Lipid Metabolism	Synthesis and degradation of ketone bodies	Synthesis and degradation of ketone bodies	6026	1111	1202	1002	578	580	856	2023	651	1852	826	491	735	5211	713	5557	793	421	522	871	405	489	1307	8510	2518	634	812	181	254	308	381	1048	423	589	636	540	881	782	427	663
Human Diseases	Immune System Diseases	Systemic lupus erythematosus	Systemic lupus erythematosus	0	0	0	0	0	0	0	0	0	0	0	0	0	0	0	0	0	0	0	0	0	0	0	0	0	0	0	0	0	0	0	0	0	0	0	0	0	0	0	0
Environmental Information Processing	Signal Transduction	TGF-beta signaling pathway	TGF-beta signaling pathway	0	0	0	0	0	0	0	0	0	0	0	0	0	0	0	0	0	0	0	0	0	0	0	0	0	0	0	0	0	0	0	0	0	0	0	0	0	0	0	0
Metabolism	Metabolism of Other Amino Acids	Taurine and hypotaurine metabolism	Taurine and hypotaurine metabolism	22968	3307	4308	3463	3041	3556	3218	14735	2462	2312	2903	3573	4720	20018	3322	22846	2911	3041	3217	3625	2657	2264	4446	31767	14057	2031	1767	2352	3138	2733	2077	3897	2315	1722	2089	2936	2825	2740	2204	3141
Metabolism	Metabolism of Terpenoids and Polyketides	Terpenoid backbone biosynthesis	Terpenoid backbone biosynthesis	100256	14868	14821	20274	18050	21307	18846	99141	12298	13042	18186	21906	27911	99754	20570	129606	16222	19125	19878	19436	15986	14782	28691	196957	86872	11841	10403	15037	19978	17180	12320	20175	13343	10167	10161	18463	17014	14263	12851	18674
Metabolism	Metabolism of Terpenoids and Polyketides	Tetracycline biosynthesis	Tetracycline biosynthesis	26161	3718	4151	6773	4625	7460	6437	18894	4022	4195	6411	7955	9870	34790	7158	40378	3896	6112	6445	6534	4117	4698	8901	63829	27895	3832	3400	5086	7059	5457	2806	6374	2507	3857	3208	6351	5296	4690	2547	5694
Metabolism	Metabolism of Cofactors and Vitamins	Thiamine metabolism	Thiamine metabolism	86548	13623	13467	19284	15185	21115	17786	80206	11678	11959	17835	19782	28068	97994	20463	118196	13847	18480	18803	18687	13572	13923	26511	192347	84060	11630	9518	15065	20350	16669	10081	18199	10399	9588	9418	17964	16401	13371	10315	16893
Cellular Processes	Cell Communication	Tight junction	Tight junction	0	0	0	0	0	0	0	0	0	0	0	0	0	0	0	0	0	0	0	0	0	0	0	0	0	0	0	0	0	0	0	0	0	0	0	0	0	0	0	0
Metabolism	Xenobiotics Biodegradation and Metabolism	Toluene degradation	Toluene degradation	11950	1622	906	1693	2287	2142	1553	17022	1052	379	1031	717	3001	5774	1505	9270	1954	1666	1652	1238	2169	787	1366	8803	7059	1287	924	2033	2644	2389	1863	1606	2238	999	977	1087	895	1213	1944	1865
Human Diseases	Infectious Diseases	Toxoplasmosis	Toxoplasmosis	0	0	0	0	0	0	0	0	0	1	0	0	0	0	0	0	0	0	0	0	0	1	0	0	0	0	0	0	0	0	0	0	0	0	0	0	0	0	0	0
Genetic Information Processing	Transcription	Transcription factors	Transcription factors	284918	42411	41725	71246	51769	80656	66388	244348	46067	50499	66814	69228	101564	357521	75425	457635	46078	66776	71268	68060	45253	48245	97998	691496	315066	41869	34308	50585	70190	55291	32065	72729	32353	36256	34023	64792	61432	50366	31647	62024
Genetic Information Processing	Transcription	Transcription machinery	Transcription machinery	148909	16294	18402	34342	29047	38724	32098	140774	20180	20828	32156	26898	52368	162242	35464	207916	25493	32326	33377	31542	26119	20902	44650	324529	139957	19699	15125	27711	36798	30863	19248	32543	21142	13856	15722	29864	27430	24067	20546	30658
Genetic Information Processing	Translation	Translation factors	Translation factors	93896	12788	13797	18813	16938	20155	17465	92636	11504	11098	17024	21890	26608	94082	19356	119199	14971	18179	18746	18229	15015	14079	26128	183042	81853	11160	9334	14439	19278	16293	11608	18499	12414	9844	9609	17573	15654	13263	11950	17573
Environmental Information Processing	Membrane Transport	Transporters	Transporters	1184178	183554	189621	287909	205018	321748	271926	959173	177532	188167	259890	274348	405137	1486847	298274	1799755	183981	262632	279366	276577	175833	191084	383661	2683298	1300915	163343	133619	202269	285391	225082	128176	288977	123960	151497	144548	256818	239095	202393	121516	253164
Metabolism	Biosynthesis of Other Secondary Metabolites	Tropane, piperidine and pyridine alkaloid biosynthesis	Tropane, piperidine and pyridine alkaloid biosynthesis	18120	2057	2904	4043	3349	4283	3360	19509	2332	3416	3734	4620	5639	18924	4094	23053	3014	3756	3738	3612	2830	3089	4777	36182	15409	2766	2040	3278	4282	3781	2375	3719	2439	1492	1829	3527	3344	2895	2413	3510
Metabolism	Amino Acid Metabolism	Tryptophan metabolism	Tryptophan metabolism	24072	2850	4919	3922	2981	3753	3595	14187	2752	3540	3199	3739	5032	22778	3493	24042	2808	3070	3335	4005	2612	2502	4845	31397	16582	2585	1808	2623	3653	3006	1941	4384	2014	1831	2273	2938	3141	2990	1947	3320
Human Diseases	Infectious Diseases	Tuberculosis	Tuberculosis	25082	3670	3666	5002	4492	5153	4601	22686	2935	3111	4440	6274	6791	24648	4910	30345	3998	4601	4791	4698	3912	3680	6601	46122	20632	2814	2468	3539	4721	4026	3017	4717	3262	2986	2650	4572	3970	3517	3141	4650
Environmental Information Processing	Signal Transduction	Two-component system	Two-component system	178954	22229	25197	44137	32114	49815	41444	158753	28720	30461	42443	33611	63453	214972	47305	268544	30432	39880	41799	40969	27685	27233	57416	422241	180824	30122	24589	33034	45575	37134	21860	42152	21552	20062	21110	38188	35913	31667	21670	37629
Human Diseases	Metabolic Diseases	Type I diabetes mellitus	Type I diabetes mellitus	8233	1412	1209	1633	1464	1758	1548	7863	991	941	1445	1753	2357	8104	1633	10086	1329	1503	1547	1517	1278	1148	2098	15194	6768	996	788	1211	1613	1433	1005	1573	1107	869	853	1451	1317	1172	1065	1562
Human Diseases	Metabolic Diseases	Type II diabetes mellitus	Type II diabetes mellitus	10420	1330	1865	1673	1486	1766	1566	9614	1081	1082	1448	1867	2322	9329	1659	11207	1359	1549	1613	1761	1291	1301	2309	15250	7331	1037	826	1272	1737	1520	1033	1894	1095	918	1005	1471	1431	1255	1050	1544
Metabolism	Amino Acid Metabolism	Tyrosine metabolism	Tyrosine metabolism	62704	11485	10416	12228	9785	11795	10899	49869	6887	9876	10097	13096	15755	61252	11242	68821	8904	9734	10231	11129	8308	8104	14595	102309	44974	7082	6483	8302	11022	9824	6460	11325	6938	6778	6577	9791	9214	8709	6658	10617
Metabolism	Metabolism of Cofactors and Vitamins	Ubiquinone and other terpenoid-quinone biosynthesis	Ubiquinone and other terpenoid-quinone biosynthesis	23804	4287	2036	2259	4464	2759	1976	34700	1784	1147	1100	2193	4034	8476	1654	17946	3658	2653	2649	1724	4216	1548	2057	11043	12183	2221	1038	2781	2913	3944	3267	2982	4721	800	1352	1800	1871	2504	4070	3489
Genetic Information Processing	Folding, Sorting and Degradation	Ubiquitin system	Ubiquitin system	188	548	124	13	20	68	22	99	19	4	0	7	220	17	10	145	25	48	37	5	25	1	0	2	26	82	4	189	169	265	57	2	56	18	11	12	1	67	85	25
Environmental Information Processing	Signal Transduction	VEGF signaling pathway	VEGF signaling pathway	0	0	0	0	0	0	0	0	0	0	0	0	0	0	0	0	0	0	0	0	0	0	0	0	0	0	0	0	0	0	0	0	0	0	0	0	0	0	0	0
Metabolism	Amino Acid Metabolism	Valine, leucine and isoleucine biosynthesis	Valine, leucine and isoleucine biosynthesis	102226	15222	14268	27803	20776	30580	26265	102367	14668	13873	25053	28063	42603	128534	28519	153824	17644	24942	25545	25084	18219	18289	35309	247778	108093	15323	12833	22998	31355	25372	13503	23624	12662	14956	12772	24575	19178	17765	12994	23629
Metabolism	Amino Acid Metabolism	Valine, leucine and isoleucine degradation	Valine, leucine and isoleucine degradation	39737	5077	7257	5847	4848	5745	5036	33284	4244	5497	5493	5041	6990	31328	6159	38939	4920	5095	5235	5934	4074	4367	7458	57964	23066	4540	4191	4106	5570	5014	3566	6602	3758	3399	3649	4818	5522	4632	3792	4874
Metabolism	Glycan Biosynthesis and Metabolism	Various types of N-glycan biosynthesis	Various types of N-glycan biosynthesis	0	0	0	0	0	0	0	0	0	0	0	0	0	0	0	0	0	0	0	0	0	0	0	0	0	0	0	0	0	0	0	0	0	0	0	0	0	0	0	0
Organismal Systems	Circulatory System	Vascular smooth muscle contraction	Vascular smooth muscle contraction	0	0	0	0	0	0	0	0	0	0	0	0	0	0	0	0	0	0	0	0	0	0	0	0	0	0	0	0	0	0	0	0	0	0	0	0	0	0	0	0
Organismal Systems	Excretory System	Vasopressin-regulated water reabsorption	Vasopressin-regulated water reabsorption	0	0	0	0	0	0	0	0	0	0	0	0	0	0	0	0	0	0	0	0	0	0	0	0	0	0	0	0	0	0	0	0	0	0	0	0	0	0	0	0
Human Diseases	Infectious Diseases	Vibrio cholerae infection	Vibrio cholerae infection	0	0	0	0	0	0	0	0	0	0	0	0	0	0	0	0	0	0	0	0	0	0	0	0	0	0	0	0	0	0	0	0	0	0	0	0	0	0	0	0
Human Diseases	Infectious Diseases	Vibrio cholerae pathogenic cycle	Vibrio cholerae pathogenic cycle	12382	1584	1878	2632	2369	3376	2256	14088	2071	2199	2780	4373	3840	13077	3188	20124	2121	3172	3286	2719	2083	2478	3894	29779	11395	1930	1615	2134	2812	2355	1691	3171	1781	1150	1198	2999	2728	2081	1732	2480
Human Diseases	Cardiovascular Diseases	Viral myocarditis	Viral myocarditis	0	0	0	0	0	0	0	0	0	1	0	0	0	0	0	0	0	0	0	0	0	1	0	0	0	0	0	0	0	0	0	0	0	0	0	0	0	0	0	0
Metabolism	Metabolism of Cofactors and Vitamins	Vitamin B6 metabolism	Vitamin B6 metabolism	30209	4124	3969	5142	5273	6022	4723	36553	3357	2663	4359	5739	7855	22548	5307	35078	4583	5293	5438	4817	4674	3846	6740	46087	20253	3274	2969	4575	6005	5475	3784	5699	4279	3285	2927	4745	4055	3749	4114	5016
Environmental Information Processing	Signal Transduction	Wnt signaling pathway	Wnt signaling pathway	0	0	0	0	0	0	0	0	0	0	0	0	0	0	0	0	0	0	0	0	0	0	0	0	0	0	0	0	0	0	0	0	0	0	0	0	0	0	0	0
Metabolism	Xenobiotics Biodegradation and Metabolism	Xylene degradation	Xylene degradation	9059	2352	1518	2851	1886	2866	2811	6455	1572	2405	2363	3359	3448	14258	2680	18202	1511	2249	2594	2576	1575	1869	4033	24192	13052	1426	1443	1520	2135	1827	1021	2883	919	1471	1186	2567	2321	2071	885	2554
Metabolism	Metabolism of Terpenoids and Polyketides	Zeatin biosynthesis	Zeatin biosynthesis	9932	1173	1205	1689	1816	1745	1540	10532	960	955	1419	1765	2420	7906	1623	10146	1572	1613	1634	1552	1647	1167	2188	15190	6902	976	782	1377	1760	1604	1308	1576	1512	882	891	1462	1314	1187	1420	1643
Metabolism	Lipid Metabolism	alpha-Linolenic acid metabolism	alpha-Linolenic acid metabolism	2	1	0	15	9	7	6	2	53	10	0	6	0	35	0	19	3	5	2	2	12	0	2	9	9	103	11	0	4	0	0	0	9	1	0	0	0	14	5	5
Metabolism	Metabolism of Other Amino Acids	beta-Alanine metabolism	beta-Alanine metabolism	32247	3170	4724	6912	5910	7664	6297	35011	4088	4356	5956	6848	10389	33872	7058	39273	5108	6408	6415	6409	5386	4782	7970	59541	27848	4516	3229	5788	7946	6546	4143	6524	4286	2361	3057	5997	5297	4698	4114	6160
Metabolism	Biosynthesis of Other Secondary Metabolites	beta-Lactam resistance	beta-Lactam resistance	5422	312	356	1553	1029	2226	1438	5730	844	512	1446	526	3035	7553	1867	7407	911	1632	1533	1397	1036	776	1412	13690	7051	972	554	1704	2400	1763	726	1153	655	898	742	1351	1101	1005	675	1316
Genetic Information Processing	Translation	mRNA surveillance pathway	mRNA surveillance pathway	0	0	0	0	0	0	0	0	0	0	0	0	0	0	0	0	0	0	0	0	0	0	0	0	0	0	0	0	0	0	0	0	0	0	0	0	0	0	0	0
Environmental Information Processing	Signal Transduction	mTOR signaling pathway	mTOR signaling pathway	0	0	0	0	0	0	0	0	0	0	0	0	0	0	0	0	0	0	0	0	0	0	0	0	0	0	0	0	0	0	0	0	0	0	0	0	0	0	0	0
Cellular Processes	Cell Growth and Death	p53 signaling pathway	p53 signaling pathway	0	0	0	0	0	0	0	0	0	1	0	0	0	0	0	0	0	0	0	0	0	1	0	0	0	0	0	0	0	0	0	0	0	0	0	0	0	0	0	0
